# Supplementary material for: Dibromido(2,3-di-2-pyridyl­pyrazine-κ2 N 2,N 3)palladium(II)
Source: Acta Crystallogr Sect E Struct Rep Online. 2011 Nov 30;67(Pt 12):m1896. doi: 10.1107/S1600536811050525 (PMC3238777; doi:10.1107/S1600536811050525)
Supplement: Supplementary file 2 [file e-67-m1896-Isup2.hkl]

# 
# h,k,l, Fc-squared, Fo-squared, sigma(Fo-squared) and status flag 
# 
data_I
_shelx_title ' [PdBr2(C14H10N4)]' 
_shelx_refln_list_code          4 
_shelx_F_calc_maximum      396.92 
_exptl_crystal_F_000       952.00 
_reflns_d_resolution_high  0.8104 
 
loop_ 
 _symmetry_equiv_pos_as_xyz 
 'x, y, z' 
 '-x+1/2, y+1/2, -z+1/2' 
 '-x, -y, -z' 
 'x-1/2, -y-1/2, z-1/2' 
 
_cell_length_a     8.5152 
_cell_length_b    15.4079 
_cell_length_c    11.9415 
_cell_angle_alpha  90.000 
_cell_angle_beta  101.129 
_cell_angle_gamma  90.000 
 
_shelx_F_squared_multiplier     1.000 
 
loop_ 
 _refln_index_h 
 _refln_index_k 
 _refln_index_l 
 _refln_F_squared_calc 
 _refln_F_squared_meas 
 _refln_F_squared_sigma 
 _refln_observed_status 
   2   0   0    11867.40    12913.18    597.46 o 
   4   0   0    12069.97    12704.26    621.01 o 
   6   0   0       20.34       40.89     32.30 o 
   8   0   0     3233.53     3473.25    273.67 o 
  10   0   0      228.09      232.46     90.22 o 
   1   1   0    32217.69    33688.71    894.23 o 
   2   1   0      983.02     1002.43     50.42 o 
   3   1   0     3842.45     3867.62    179.88 o 
   4   1   0    12338.31    12857.40    444.09 o 
   5   1   0       62.47       82.83     26.25 o 
   6   1   0     2611.14     2542.66    137.05 o 
   7   1   0      469.85      450.85     62.51 o 
   8   1   0     2015.68     1946.99    185.20 o 
   9   1   0     1673.19     1729.58    135.74 o 
  10   1   0       20.79       76.15     44.02 o 
   0   2   0    32865.84    32638.56   1448.87 o 
   1   2   0      645.02      708.44     26.68 o 
   2   2   0    18618.69    19516.96    397.81 o 
   3   2   0    20624.78    20299.98    560.67 o 
   4   2   0      700.11      802.94    122.75 o 
   5   2   0       52.04       32.40     44.71 o 
   6   2   0      627.31      529.90     48.39 o 
   7   2   0      260.69      225.88     46.26 o 
   8   2   0      376.71      471.30     76.88 o 
   9   2   0     1113.97     1237.09    115.75 o 
  10   2   0      109.20      138.52     53.32 o 
   1   3   0      262.24      314.68     18.65 o 
   2   3   0    20307.17    21592.79    380.70 o 
   3   3   0    18788.52    19729.69    409.46 o 
   4   3   0    19275.30    19649.21    414.31 o 
   5   3   0     1361.56     1317.68     62.86 o 
   6   3   0      303.69      240.67     33.90 o 
   7   3   0      877.21      890.11     61.92 o 
   8   3   0     1798.52     1884.18    125.37 o 
   9   3   0       73.55       55.91     41.97 o 
  10   3   0     2310.23     2142.76    240.10 o 
   0   4   0    10465.36     9009.06   1075.99 o 
   1   4   0    12862.20    13626.40    336.41 o 
   2   4   0     1117.11      984.90     40.50 o 
   3   4   0    13905.94    14487.37    264.11 o 
   4   4   0     1323.92     1200.96     40.17 o 
   5   4   0      978.08      880.88     53.60 o 
   6   4   0     1883.61     1696.95     85.63 o 
   7   4   0      832.04      789.41     55.23 o 
   8   4   0      259.86      192.39     73.75 o 
   9   4   0      743.88      723.41    113.64 o 
  10   4   0      237.79      326.66    108.83 o 
   1   5   0     4533.19     4332.40    157.06 o 
   2   5   0    17665.53    17779.05    439.59 o 
   3   5   0       10.24       24.15     13.13 o 
   4   5   0     1233.82     1245.90     46.46 o 
   5   5   0      132.18      109.35     16.69 o 
   6   5   0     5719.36     5837.09    182.16 o 
   7   5   0        0.74      -29.35     29.35 o 
   8   5   0       16.09       22.97     42.06 o 
   9   5   0      322.21      365.57     82.85 o 
   0   6   0     3828.01     2864.54    322.68 o 
   1   6   0    11554.19    11870.88    307.68 o 
   2   6   0    45590.53    48653.00   1156.05 o 
   3   6   0      412.50      432.14     29.98 o 
   4   6   0     2829.19     2741.33     97.93 o 
   5   6   0     2752.70     2691.56    104.25 o 
   6   6   0      102.97      109.13     36.43 o 
   7   6   0      278.08      254.79     64.73 o 
   8   6   0     1322.87     1213.32    126.08 o 
   9   6   0      522.96      603.59    105.09 o 
   1   7   0    30093.30    31140.43    761.34 o 
   2   7   0      456.36      421.13     27.86 o 
   3   7   0     3319.91     3076.90    175.25 o 
   4   7   0     1394.80     1284.79     83.65 o 
   5   7   0     2819.21     2553.50    131.16 o 
   6   7   0      176.44      208.27     46.15 o 
   7   7   0     5235.46     5526.57    292.53 o 
   8   7   0     1050.25     1070.81    123.93 o 
   9   7   0        1.70       36.10     46.66 o 
   0   8   0    22918.21    21328.64   1784.60 o 
   1   8   0     3887.03     3378.50    111.87 o 
   2   8   0    16153.77    16270.35    419.03 o 
   3   8   0        5.61       13.15     21.16 o 
   4   8   0       64.21       65.09     29.28 o 
   5   8   0       45.67       30.71     27.07 o 
   6   8   0      862.59      835.94     81.04 o 
   7   8   0      436.89      447.25     86.05 o 
   8   8   0      363.95      353.41     86.57 o 
   9   8   0        8.62       20.54     48.68 o 
   1   9   0    16816.58    17089.38    494.75 o 
   2   9   0    10354.15    10631.74    362.90 o 
   3   9   0     1313.96     1251.99     88.07 o 
   4   9   0        1.34       -1.23     23.64 o 
   5   9   0     1091.72     1139.66     89.19 o 
   6   9   0      478.41      484.71     72.18 o 
   7   9   0      669.84      651.46     82.33 o 
   8   9   0      567.89      696.06    115.90 o 
   9   9   0      141.74      147.28     62.35 o 
   0  10   0    12235.21    11805.17    546.87 o 
   1  10   0     6434.71     5894.24    285.90 o 
   2  10   0      380.78      369.00     56.17 o 
   3  10   0     3498.16     3445.12    164.76 o 
   4  10   0     4737.58     4853.48    212.40 o 
   5  10   0     1121.27     1177.42     94.96 o 
   6  10   0      356.57      335.19     65.71 o 
   7  10   0      307.75      266.85     60.72 o 
   8  10   0        0.06       28.20     43.15 o 
   1  11   0      347.79      303.86     31.28 o 
   2  11   0     2987.79     3034.87    233.61 o 
   3  11   0      587.63      563.46     68.89 o 
   4  11   0     5138.98     5284.15    232.91 o 
   5  11   0     1781.25     1823.08    127.43 o 
   6  11   0       20.50       50.66     37.63 o 
   7  11   0        6.81        3.82     32.94 o 
   8  11   0     1248.57     1161.99    202.07 o 
   0  12   0     1276.10     1291.17     99.41 o 
   1  12   0       16.44       24.21     27.37 o 
   2  12   0       28.73       22.22     29.48 o 
   3  12   0     7947.46     7674.76    325.08 o 
   4  12   0     3180.79     3290.64    177.26 o 
   5  12   0       68.99       90.90     43.50 o 
   6  12   0        3.68       11.64     34.18 o 
   7  12   0      670.94      691.07     97.54 o 
   1  13   0     5246.81     5574.44    388.64 o 
   2  13   0      314.43      341.26     62.61 o 
   3  13   0      489.74      370.58     68.85 o 
   4  13   0     2458.96     2209.52    169.00 o 
   5  13   0        1.03       10.31     34.10 o 
   6  13   0      268.55      199.02     58.62 o 
   7  13   0       91.84       93.63     42.66 o 
   0  14   0    13604.66    15250.85   1027.70 o 
   1  14   0       86.34       49.57     37.37 o 
   2  14   0       17.87        4.94     32.96 o 
   3  14   0        1.56      -24.75     24.75 o 
   4  14   0      547.89      468.12     76.92 o 
   5  14   0      397.46      326.99     68.40 o 
   6  14   0      140.50      241.37     63.94 o 
   1  15   0     3161.30     3560.86    591.82 o 
   2  15   0      107.26      156.80     46.54 o 
   3  15   0     1822.27     1618.69    170.54 o 
   4  15   0       40.02      153.94     44.95 o 
   5  15   0        1.02      -14.14     32.52 o 
   6  15   0     1538.99     1773.59    165.48 o 
   0  16   0     5977.96     6526.28    594.28 o 
   1  16   0        0.29       76.43     82.44 o 
   2  16   0     1286.71     1058.97    251.56 o 
   3  16   0     1772.51     1921.98    219.30 o 
   4  16   0     1216.21     1139.19    131.87 o 
   5  16   0      180.81      156.76     76.01 o 
   1  17   0      971.03      904.18    182.77 o 
   2  17   0      648.85      623.61    155.31 o 
   3  17   0     1309.57     1024.26    188.23 o 
   4  17   0      331.96      332.51    147.92 o 
   0  18   0      464.55      159.91    171.20 o 
   1  18   0      606.13      640.61    166.12 o 
   2  18   0     1289.87     1804.95    357.68 o 
   3  18   0      329.57      156.64    109.79 o 
  -9   0   1     1465.32     1392.70    174.23 o 
  -7   0   1    16036.02    17317.39    882.43 o 
  -5   0   1      240.30      155.29     47.26 o 
  -3   0   1     5611.46     5771.61    300.40 o 
  -1   0   1    10043.85    10444.00    295.51 o 
   1   0   1    11729.39    12878.39    382.53 o 
   3   0   1       85.56      109.15     30.39 o 
   5   0   1     8867.97     9233.41    487.36 o 
   7   0   1    11639.01    11686.18    562.22 o 
   9   0   1     4230.20     4287.68    212.63 o 
 -10   1   1       18.69      -12.50     42.96 o 
  -9   1   1      205.11      199.05     83.37 o 
  -8   1   1     3052.74     3076.96    180.52 o 
  -7   1   1      243.94      235.51     51.86 o 
  -6   1   1     4470.51     4422.46    204.94 o 
  -5   1   1     5656.05     5721.85    232.79 o 
  -4   1   1     6272.56     6546.50    340.50 o 
  -3   1   1    10510.33    11362.90    386.78 o 
  -2   1   1    44274.17    49463.51   1124.59 o 
  -1   1   1     2256.70     2405.56     76.19 o 
   0   1   1    13122.04    13919.48    324.32 o 
   1   1   1     1596.77     1774.71     44.24 o 
   2   1   1       60.59       49.04     20.56 o 
   3   1   1      282.89      242.40     22.48 o 
   4   1   1     9277.30     9912.86    272.30 o 
   5   1   1    12061.45    11811.62    326.53 o 
   6   1   1     2975.04     3122.07    121.35 o 
   7   1   1      850.15      899.03    120.07 o 
   8   1   1    11520.05    12245.99    310.62 o 
   9   1   1      135.60      137.78     41.55 o 
  10   1   1       38.77       21.96     37.84 o 
 -10   2   1       40.34       55.37     60.30 o 
  -9   2   1      222.99      217.81     50.89 o 
  -8   2   1      186.79      185.74     51.91 o 
  -7   2   1     4834.29     5150.30    237.57 o 
  -6   2   1      657.71      658.38     66.72 o 
  -5   2   1     4836.73     4843.47    204.72 o 
  -4   2   1    39041.82    39853.92   1281.04 o 
  -3   2   1     1813.73     1788.29     57.87 o 
  -2   2   1     1177.88     1171.81     50.24 o 
  -1   2   1     4506.62     4738.24    124.53 o 
   0   2   1    20270.86    22060.81    446.87 o 
   1   2   1     4284.85     4561.88    101.78 o 
   2   2   1    34158.64    36509.21    732.40 o 
   3   2   1      472.70      458.53     26.88 o 
   4   2   1    24798.38    25321.22    639.50 o 
   5   2   1     7098.02     7150.35    212.65 o 
   6   2   1      121.83      115.23     26.62 o 
   7   2   1     7038.95     7221.14    210.16 o 
   8   2   1      568.27      584.97     54.33 o 
   9   2   1      498.09      477.75     64.82 o 
  10   2   1      847.21      757.29    122.68 o 
 -10   3   1     1691.44     1617.12    149.85 o 
  -9   3   1        5.65      -28.43     30.61 o 
  -8   3   1     1740.07     1759.35     98.60 o 
  -7   3   1       70.58       32.28     26.29 o 
  -6   3   1    10446.35    11227.31    309.50 o 
  -5   3   1    21879.92    23550.37    891.21 o 
  -4   3   1     3362.73     3465.76    100.70 o 
  -3   3   1    47312.91    48692.18   1036.27 o 
  -2   3   1       68.71       76.95     13.71 o 
  -1   3   1     1286.64     1347.92     70.71 o 
   0   3   1     2430.55     2709.35    112.74 o 
   1   3   1    21078.88    24280.09   1202.38 o 
   2   3   1     1052.10     1344.57     41.20 o 
   3   3   1     4508.40     4846.20    117.16 o 
   4   3   1      656.87      744.54     48.43 o 
   5   3   1    12430.78    12511.53    308.60 o 
   6   3   1     4663.99     4713.66    144.70 o 
   7   3   1       26.56       26.48     18.63 o 
   8   3   1      115.60      127.11     36.94 o 
   9   3   1     1100.83     1495.01    189.82 o 
  10   3   1      580.97      489.85    160.70 o 
 -10   4   1       15.26      -33.26     38.81 o 
  -9   4   1       45.22      104.07     50.80 o 
  -8   4   1      278.82      240.14     40.82 o 
  -7   4   1      806.32      845.98     76.71 o 
  -6   4   1     8646.72     8808.08    209.53 o 
  -5   4   1      174.36      155.34     18.41 o 
  -4   4   1    19301.80    19400.12    410.20 o 
  -3   4   1     3033.42     2886.77     95.48 o 
  -2   4   1    43766.23    43749.79   1033.83 o 
  -1   4   1    17104.02    17309.96    425.56 o 
   0   4   1     3539.56     3816.66    109.38 o 
   1   4   1    32885.70    35634.29   1004.92 o 
   2   4   1     9559.01    10567.54    227.93 o 
   3   4   1     2078.84     2078.52     61.57 o 
   4   4   1     4212.99     3922.31    104.38 o 
   5   4   1      482.80      412.88     33.66 o 
   6   4   1     1872.50     1823.89     78.18 o 
   7   4   1      170.66      191.12     38.15 o 
   8   4   1      588.59      513.92     88.03 o 
   9   4   1        0.96        0.74     41.96 o 
 -10   5   1      228.34      388.33     90.81 o 
  -9   5   1      335.05      410.06     90.23 o 
  -8   5   1      569.81      551.84     96.83 o 
  -7   5   1     2046.64     2074.37     90.09 o 
  -6   5   1     3524.42     3429.73    113.64 o 
  -5   5   1     5096.78     5190.59    192.22 o 
  -4   5   1       17.47       16.84     13.48 o 
  -3   5   1    49232.98    51427.81   1221.86 o 
  -2   5   1     5719.29     5579.81    159.18 o 
  -1   5   1     5296.41     5434.36    152.76 o 
   0   5   1     9622.37     9452.13    424.91 o 
   1   5   1      446.76      464.81     40.43 o 
   2   5   1     1579.79     1564.06     78.86 o 
   3   5   1    18254.77    18645.24    334.18 o 
   4   5   1       36.08       30.96     16.31 o 
   5   5   1      287.87      280.48     32.84 o 
   6   5   1     2545.16     2762.30     99.91 o 
   7   5   1     1686.59     1647.33    136.22 o 
   8   5   1     1970.05     1935.13    249.88 o 
   9   5   1     2800.41     3007.47    210.12 o 
  -9   6   1      151.30      154.21     60.81 o 
  -8   6   1       67.98       42.16     46.45 o 
  -7   6   1     3354.28     3234.62    205.81 o 
  -6   6   1     5303.63     5347.94    178.66 o 
  -5   6   1    10586.18    10861.27    302.31 o 
  -4   6   1     1221.79     1152.69     57.59 o 
  -3   6   1     4126.56     3801.73    122.64 o 
  -2   6   1    28044.71    27930.90    683.23 o 
  -1   6   1     5718.46     5817.54    166.70 o 
   0   6   1      105.44       80.37     13.97 o 
   1   6   1      603.97      459.52     24.34 o 
   2   6   1     6784.88     6725.87    233.57 o 
   3   6   1      236.38      185.86     34.49 o 
   4   6   1     1109.91     1217.95     47.07 o 
   5   6   1     3123.87     3148.96     88.05 o 
   6   6   1     1136.70     1172.27    153.62 o 
   7   6   1     8267.26     8188.95    382.21 o 
   8   6   1      538.31      625.79    103.89 o 
   9   6   1      201.29      183.01     79.24 o 
  -9   7   1      109.05      124.97     59.51 o 
  -8   7   1      566.46      516.10     97.78 o 
  -7   7   1      339.54      307.96     76.34 o 
  -6   7   1    12151.83    12369.67    424.35 o 
  -5   7   1      340.86      330.80     36.75 o 
  -4   7   1      191.29      160.91     24.73 o 
  -3   7   1     1923.29     1915.08     79.48 o 
  -2   7   1     2723.46     2624.21     95.16 o 
  -1   7   1     1739.05     1675.15     68.14 o 
   0   7   1     6428.39     5935.66    234.27 o 
   1   7   1     5559.99     5538.04    266.63 o 
   2   7   1     2398.61     2581.32    166.75 o 
   3   7   1      113.27       72.27     27.55 o 
   4   7   1      524.17      391.07     51.13 o 
   5   7   1      172.62      213.20     49.99 o 
   6   7   1    14280.93    15605.89    510.38 o 
   7   7   1       22.41       -0.71     49.17 o 
   8   7   1     2079.84     2025.38    224.19 o 
   9   7   1       27.99       -5.56     41.86 o 
  -9   8   1      851.47      910.97    118.57 o 
  -8   8   1      292.28      298.49     82.10 o 
  -7   8   1     2358.14     2179.17    139.07 o 
  -6   8   1       29.70       47.17     33.77 o 
  -5   8   1     9998.54     9681.68    345.39 o 
  -4   8   1      306.17      239.35     30.31 o 
  -3   8   1     4489.63     4235.17    176.34 o 
  -2   8   1     4129.31     4123.52    146.10 o 
  -1   8   1     2718.39     2657.48     97.14 o 
   0   8   1    14814.76    15027.00    435.05 o 
   1   8   1     8647.77     8384.36    454.89 o 
   2   8   1      707.37      695.12     62.62 o 
   3   8   1       90.63       68.49     29.53 o 
   4   8   1      230.66      221.54     43.05 o 
   5   8   1     8686.17     8833.37    318.96 o 
   6   8   1      745.59      773.58     75.17 o 
   7   8   1     5753.79     5945.04    315.73 o 
   8   8   1       53.84      -17.99    101.04 o 
   9   8   1     1829.37     2193.45    276.62 o 
  -9   9   1     1089.26     1211.78    139.80 o 
  -8   9   1     2541.02     2212.81    203.42 o 
  -7   9   1      274.08      252.23     59.91 o 
  -6   9   1      705.06      767.94     85.98 o 
  -5   9   1      740.71      818.56     78.19 o 
  -4   9   1     1013.04      999.86     80.31 o 
  -3   9   1     7525.78     7108.77    265.82 o 
  -2   9   1     2149.70     2155.24     92.09 o 
  -1   9   1      867.86     1008.09     67.05 o 
   0   9   1     1247.48     1094.61     62.15 o 
   1   9   1     4399.20     4258.37    283.54 o 
   2   9   1      553.83      507.04     59.93 o 
   3   9   1     3847.88     3648.39    167.29 o 
   4   9   1     3657.59     3475.86    165.55 o 
   5   9   1      154.17      124.15     37.74 o 
   6   9   1     2044.98     2192.01    132.57 o 
   7   9   1      574.86      657.89     83.38 o 
   8   9   1     3007.50     3121.95    222.29 o 
  -8  10   1      316.08      228.42     94.91 o 
  -7  10   1      916.07      985.09    110.19 o 
  -6  10   1     2720.12     2738.65    159.18 o 
  -5  10   1       29.50       67.72     35.50 o 
  -4  10   1     6083.07     6111.53    248.23 o 
  -3  10   1     3095.05     3313.50    159.48 o 
  -2  10   1     7066.48     6856.62    208.34 o 
  -1  10   1     8509.75     8474.91    383.28 o 
   0  10   1      112.36       98.02     19.71 o 
   1  10   1      530.72      451.03     32.30 o 
   2  10   1      719.90      652.72     73.63 o 
   3  10   1     7049.36     6987.07    273.09 o 
   4  10   1     1604.36     1619.84    109.37 o 
   5  10   1      863.05      876.82     82.90 o 
   6  10   1     1660.34     1600.84    118.32 o 
   7  10   1     1532.18     1452.43    261.66 o 
   8  10   1      750.66      261.33    318.46 o 
  -8  11   1      585.73      596.28    118.00 o 
  -7  11   1       51.14      -17.35     47.37 o 
  -6  11   1     1279.61     1262.16    154.87 o 
  -5  11   1     7723.95     8169.55    322.27 o 
  -4  11   1      519.75      459.20     67.66 o 
  -3  11   1    10384.20    10583.77    380.22 o 
  -2  11   1      113.59      103.99     34.38 o 
  -1  11   1     2562.46     2400.55    122.41 o 
   0  11   1      101.84      103.73     22.58 o 
   1  11   1      878.99      841.10     76.01 o 
   2  11   1      768.09      718.82     74.01 o 
   3  11   1      127.25       64.96     35.22 o 
   4  11   1     3082.91     3154.84    168.64 o 
   5  11   1     6197.85     6223.23    265.27 o 
   6  11   1      228.94      229.96     57.62 o 
   7  11   1      327.59      292.92     76.57 o 
   8  11   1      714.66      737.00    185.21 o 
  -8  12   1       38.49      -13.44     30.83 o 
  -7  12   1      130.80      145.68     49.67 o 
  -6  12   1     1404.55     1210.62    108.94 o 
  -5  12   1      577.84      554.70     83.64 o 
  -4  12   1    10701.57    11470.06    416.91 o 
  -3  12   1      660.84      709.82     82.68 o 
  -2  12   1     1482.86     1612.24    126.45 o 
  -1  12   1      702.38      630.04     48.31 o 
   0  12   1     6046.19     6195.61    308.45 o 
   1  12   1       21.79       84.13     42.44 o 
   2  12   1       17.51       -8.98     29.94 o 
   3  12   1     1491.87     1398.13    108.48 o 
   4  12   1     4491.32     4387.42    246.04 o 
   5  12   1        3.49        2.58     32.99 o 
   6  12   1       53.31       36.29     35.60 o 
   7  12   1      140.59      166.02     63.62 o 
  -7  13   1      125.46      109.77     49.58 o 
  -6  13   1      631.24      590.96     83.62 o 
  -5  13   1     2821.27     2672.36    165.08 o 
  -4  13   1      704.57      649.55     82.60 o 
  -3  13   1     5049.98     4949.51    430.05 o 
  -2  13   1     1493.38     1383.66    105.80 o 
  -1  13   1     2584.04     2890.50    177.00 o 
   0  13   1     1240.03     1326.94    100.58 o 
   1  13   1     3342.25     3551.33    285.99 o 
   2  13   1     1713.47     1467.92    178.26 o 
   3  13   1      823.40      660.55     83.49 o 
   4  13   1      297.00      231.67     59.40 o 
   5  13   1      800.80      819.66     96.37 o 
   6  13   1      225.79      261.01     65.31 o 
   7  13   1       42.96       47.84     73.27 o 
  -7  14   1     1814.47     1773.62    277.65 o 
  -6  14   1      512.44      359.71     74.79 o 
  -5  14   1      552.04      496.61     82.88 o 
  -4  14   1      830.54      680.50    105.09 o 
  -3  14   1      139.84      135.60     44.47 o 
  -2  14   1      962.76     1066.90    113.02 o 
  -1  14   1     6366.18     6853.33    554.58 o 
   0  14   1     2669.30     2964.07    257.42 o 
   1  14   1       31.58       25.96     35.17 o 
   2  14   1      744.38      711.70    133.66 o 
   3  14   1       96.96      150.01     54.03 o 
   4  14   1      328.10      256.01     59.03 o 
   5  14   1      666.44      539.17     85.45 o 
   6  14   1      305.55      436.88     92.56 o 
  -6  15   1     1122.77     1208.36    189.02 o 
  -5  15   1      224.96      168.25     66.13 o 
  -4  15   1      484.43      387.32     72.42 o 
  -3  15   1      538.58      492.61     71.48 o 
  -2  15   1     2024.31     2015.72    400.96 o 
  -1  15   1      685.94      924.34    175.35 o 
   0  15   1      458.29      545.16    142.11 o 
   1  15   1     1552.53     1780.32    210.47 o 
   2  15   1        7.88      -25.34     25.34 o 
   3  15   1     1086.94      933.23    102.72 o 
   4  15   1     1444.73     1262.63    217.46 o 
   5  15   1      408.52      426.19    102.89 o 
   6  15   1     1125.55     1271.62    174.86 o 
  -5  16   1      501.76      548.08     99.54 o 
  -4  16   1     1751.58     2014.96    167.45 o 
  -3  16   1      148.31       78.46     91.90 o 
  -2  16   1      424.12      375.54    122.23 o 
  -1  16   1       24.78      104.84     91.92 o 
   0  16   1       31.14      -75.14     75.14 o 
   1  16   1     1933.88     2079.05    237.39 o 
   2  16   1      558.42      667.50    146.21 o 
   3  16   1      245.02      259.97     64.71 o 
   4  16   1      641.69      559.06     90.10 o 
   5  16   1     1588.76     1691.09    157.92 o 
  -4  17   1      133.90      252.57    116.63 o 
  -3  17   1     1486.26     1435.62    229.84 o 
  -2  17   1       95.89       87.47     97.73 o 
  -1  17   1        4.41      -49.16     84.38 o 
   0  17   1      472.52      551.70    151.33 o 
   1  17   1      142.74      327.11    133.16 o 
   2  17   1     1514.54     1261.92    268.82 o 
   3  17   1      106.58      -45.68     59.83 o 
   4  17   1      503.88      645.61    112.71 o 
  -3  18   1       29.57        3.01     77.84 o 
  -2  18   1     1847.41     1852.71    230.24 o 
  -1  18   1      475.69      491.50    148.89 o 
   0  18   1       52.23       37.51     97.00 o 
   1  18   1     1203.16     1535.30    217.31 o 
   2  18   1       50.68       70.96    115.83 o 
   3  18   1      359.88        3.50    138.35 o 
 -10   0   2      337.74      441.75     84.41 o 
  -6   0   2     9868.92    10481.16    561.50 o 
  -4   0   2     5128.27     5050.20    287.04 o 
  -2   0   2      164.54      188.95     23.72 o 
   0   0   2    80211.55    81019.00   2016.91 o 
   2   0   2     5364.24     5037.98    191.56 o 
   4   0   2      692.91      759.73     57.20 o 
   6   0   2     7226.33     6911.27    264.84 o 
   8   0   2      613.94      697.67     82.84 o 
 -10   1   2      164.27       94.51     43.61 o 
  -9   1   2     7682.54     8287.27    402.31 o 
  -8   1   2     2273.26     2447.49    119.18 o 
  -7   1   2     4179.23     3877.74    288.17 o 
  -6   1   2     4294.38     4145.93    195.12 o 
  -5   1   2    12650.25    12715.74    339.97 o 
  -4   1   2     1856.33     2129.40     81.39 o 
  -3   1   2      163.36      154.22     21.04 o 
  -2   1   2      111.79      123.67     16.05 o 
  -1   1   2    15865.91    17102.14    382.46 o 
   0   1   2     3240.50     3439.17     91.40 o 
   1   1   2    42845.69    44756.43   1035.60 o 
   2   1   2       77.54       73.92     11.06 o 
   3   1   2      171.51      162.31     16.87 o 
   4   1   2     8124.30     7803.22    176.68 o 
   5   1   2     1890.57     1797.99     70.85 o 
   6   1   2       22.35       17.05     22.20 o 
   7   1   2     5351.00     5368.09    148.86 o 
   8   1   2      554.95      560.16     54.01 o 
   9   1   2       20.94       39.38     32.11 o 
 -10   2   2      129.49      102.64     51.64 o 
  -9   2   2     1235.36     1310.95     92.31 o 
  -8   2   2     3347.44     3449.86    144.32 o 
  -7   2   2        0.41      -16.68     31.95 o 
  -6   2   2     7029.33     7305.28    219.88 o 
  -5   2   2    15092.44    16113.47    413.27 o 
  -4   2   2      262.89      265.16     30.47 o 
  -3   2   2     8613.09     8848.59    266.13 o 
  -2   2   2     8462.52     9049.11    264.51 o 
  -1   2   2    17865.72    19213.23    363.89 o 
   0   2   2    10332.64    11121.42    235.14 o 
   1   2   2     3879.20     4623.26    102.31 o 
   2   2   2    12919.95    13440.03    283.30 o 
   3   2   2    38197.03    37927.90    842.48 o 
   4   2   2       89.69       68.67     15.22 o 
   5   2   2     6117.72     6085.56    170.53 o 
   6   2   2     2306.04     2251.09     89.49 o 
   7   2   2       10.14       20.96     17.76 o 
   8   2   2      145.77      123.74     31.84 o 
   9   2   2      180.46      146.05     91.81 o 
 -10   3   2     2265.15     2758.52    275.58 o 
  -9   3   2       61.56       79.13     35.70 o 
  -8   3   2     3625.93     3829.64    169.44 o 
  -7   3   2     2539.63     2576.54    112.25 o 
  -6   3   2     2343.51     2343.43     99.49 o 
  -5   3   2      442.90      487.41     42.34 o 
  -4   3   2     2540.36     2410.29    101.36 o 
  -3   3   2     1562.78     1574.44     70.83 o 
  -2   3   2      642.01      688.73     40.70 o 
  -1   3   2     3487.81     3712.68     87.77 o 
   0   3   2     2450.76     2752.29     70.84 o 
   1   3   2     2356.94     2463.76     99.69 o 
   2   3   2    33226.15    34953.77    708.76 o 
   3   3   2    10377.45    11054.04    242.53 o 
   4   3   2    29430.25    30298.00    685.08 o 
   5   3   2     7204.27     7127.66    194.10 o 
   6   3   2      622.70      637.66     45.99 o 
   7   3   2      748.39      713.98     62.21 o 
   8   3   2      284.96      261.81     42.31 o 
   9   3   2      773.49      634.82     94.93 o 
 -10   4   2        0.57       40.66     50.75 o 
  -9   4   2     1761.19     1953.24    226.18 o 
  -8   4   2      416.90      421.00     57.19 o 
  -7   4   2       19.49        5.95     23.75 o 
  -6   4   2      833.90      676.91     67.72 o 
  -5   4   2     3244.62     3293.11    134.33 o 
  -4   4   2     2589.17     2520.68    104.91 o 
  -3   4   2     7576.74     7720.13    239.97 o 
  -2   4   2    14870.58    15306.25    383.01 o 
  -1   4   2     3705.21     3685.23     91.71 o 
   0   4   2     6776.79     6853.47    150.22 o 
   1   4   2    20124.08    19701.83    606.95 o 
   2   4   2     1629.24     1666.87     51.23 o 
   3   4   2    40368.36    42437.58    860.13 o 
   4   4   2      697.68      747.20     37.11 o 
   5   4   2    12774.27    12964.70    321.06 o 
   6   4   2      547.25      499.33     41.16 o 
   7   4   2       80.96       91.12     39.29 o 
   8   4   2       60.22      127.62     49.50 o 
   9   4   2       11.86      -35.71     35.71 o 
 -10   5   2     3340.40     3988.68    260.70 o 
  -9   5   2      699.21      812.14    116.94 o 
  -8   5   2       27.06       20.84     47.57 o 
  -7   5   2     3059.38     3024.59    145.02 o 
  -6   5   2      455.95      325.70     47.04 o 
  -5   5   2       59.32       42.83     19.92 o 
  -4   5   2     5395.44     4989.32    157.71 o 
  -3   5   2      251.63      203.25     27.18 o 
  -2   5   2      210.93      252.32     26.44 o 
  -1   5   2     2802.51     2970.31     97.40 o 
   0   5   2       89.47       89.73     12.16 o 
   1   5   2     9866.70     9801.88    371.96 o 
   2   5   2    36590.14    38475.89    879.17 o 
   3   5   2       72.37       52.70     10.21 o 
   4   5   2     8325.55     8352.28    195.75 o 
   5   5   2     2028.20     1970.69     77.09 o 
   6   5   2     8017.65     8280.49    226.47 o 
   7   5   2     1196.92     1294.73    130.79 o 
   8   5   2       56.18      121.57     50.48 o 
   9   5   2      100.51       86.92     65.63 o 
  -9   6   2     1369.24     1238.14    135.40 o 
  -8   6   2     4662.19     4897.23    278.87 o 
  -7   6   2      340.35      257.08     48.69 o 
  -6   6   2     5310.43     5506.95    184.60 o 
  -5   6   2      461.76      362.53     39.59 o 
  -4   6   2      213.91      147.47     25.30 o 
  -3   6   2     7406.75     7482.29    214.24 o 
  -2   6   2     5034.13     5185.32    158.55 o 
  -1   6   2     1036.23      978.36     48.49 o 
   0   6   2     3033.22     2882.97    124.40 o 
   1   6   2    20042.90    20273.93    930.49 o 
   2   6   2    23837.10    23843.15    703.39 o 
   3   6   2        5.14       13.83     14.55 o 
   4   6   2     2034.26     1883.59     78.74 o 
   5   6   2     8947.86     8993.03    214.90 o 
   6   6   2     2981.16     2816.96    180.80 o 
   7   6   2      247.08      167.51     57.61 o 
   8   6   2      183.39       62.43     52.27 o 
   9   6   2       34.91       65.24     67.30 o 
  -9   7   2      507.66      609.70    109.85 o 
  -8   7   2      154.01      130.79     59.21 o 
  -7   7   2    15903.14    17188.59    860.32 o 
  -6   7   2      219.58      219.82     37.52 o 
  -5   7   2      294.62      292.57     35.75 o 
  -4   7   2       74.29       89.92     23.00 o 
  -3   7   2     1695.37     1540.63     71.82 o 
  -2   7   2      685.60      660.29     44.06 o 
  -1   7   2     5939.37     6040.86    180.29 o 
   0   7   2     3034.47     2925.34    137.93 o 
   1   7   2     9623.03     8897.14    719.06 o 
   2   7   2     3882.67     3555.88    153.70 o 
   3   7   2     3972.55     3642.82    155.68 o 
   4   7   2      635.17      680.33     68.18 o 
   5   7   2    10667.84    11391.15    385.12 o 
   6   7   2      482.98      420.94     95.47 o 
   7   7   2      216.02      176.69     61.78 o 
   8   7   2      790.24      660.86    108.68 o 
   9   7   2      550.38      452.99    133.34 o 
  -9   8   2       48.91       51.01     48.05 o 
  -8   8   2     3101.35     3378.69    304.86 o 
  -7   8   2      564.62      537.32     80.24 o 
  -6   8   2     8774.52     9402.48    347.92 o 
  -5   8   2      231.15      285.57     39.38 o 
  -4   8   2      160.93      171.99     28.60 o 
  -3   8   2     3058.54     3022.42    114.51 o 
  -2   8   2    12450.55    13221.80    353.00 o 
  -1   8   2    11768.11    11888.51    496.82 o 
   0   8   2     5077.55     5002.77    172.97 o 
   1   8   2     2629.58     2415.74    201.00 o 
   2   8   2    18778.67    17673.26   1072.49 o 
   3   8   2       76.40       63.36     29.06 o 
   4   8   2     2308.96     2384.50    126.40 o 
   5   8   2      330.59      297.20     51.51 o 
   6   8   2      899.58      935.49     82.60 o 
   7   8   2      112.47      137.17     54.43 o 
   8   8   2      887.27      772.04    123.49 o 
  -9   9   2     1477.81     1524.29    238.51 o 
  -8   9   2        7.64       37.49     42.59 o 
  -7   9   2     3146.83     2975.06    171.85 o 
  -6   9   2       90.91       76.28     42.92 o 
  -5   9   2     5830.55     6015.73    308.68 o 
  -4   9   2     2147.77     2006.32     93.16 o 
  -3   9   2      794.99      786.65     52.15 o 
  -2   9   2     2424.19     2427.78     96.93 o 
  -1   9   2     3172.30     2956.56    110.24 o 
   0   9   2      172.99      124.79     30.02 o 
   1   9   2     7891.07     7628.06    174.47 o 
   2   9   2     6870.70     6405.87    460.49 o 
   3   9   2      152.69      128.65     36.46 o 
   4   9   2     1418.52     1408.27     97.99 o 
   5   9   2       20.91       21.14     31.54 o 
   6   9   2     1383.53     1399.10    103.74 o 
   7   9   2     1499.86     1572.95    146.49 o 
   8   9   2      896.65     1191.71    135.88 o 
  -8  10   2     1010.02     1069.81    106.40 o 
  -7  10   2      123.90      150.06     53.48 o 
  -6  10   2      525.38      479.68     78.18 o 
  -5  10   2     1419.94     1352.38    105.52 o 
  -4  10   2     6660.71     6574.80    261.44 o 
  -3  10   2      361.01      367.95     40.26 o 
  -2  10   2      344.96      364.30     36.87 o 
  -1  10   2     3251.38     3050.03    114.99 o 
   0  10   2     9177.07     9213.14    472.66 o 
   1  10   2     5562.85     5257.18    199.94 o 
   2  10   2       11.67       18.37     27.77 o 
   3  10   2     6285.36     5830.01    239.62 o 
   4  10   2      177.53      206.09     48.18 o 
   5  10   2     3794.87     3856.13    187.80 o 
   6  10   2       21.11       53.43     61.10 o 
   7  10   2      104.26      138.28     53.05 o 
   8  10   2      404.78      152.32    165.16 o 
  -8  11   2      982.16     1274.48    218.46 o 
  -7  11   2       27.07        0.53     36.86 o 
  -6  11   2     1912.05     1953.41    135.90 o 
  -5  11   2     1952.66     1922.86    129.75 o 
  -4  11   2       22.53       19.60     30.66 o 
  -3  11   2     1663.16     1768.37    130.10 o 
  -2  11   2       10.34       37.92     16.16 o 
  -1  11   2      263.64      211.63     31.58 o 
   0  11   2     1400.51     1387.06    129.32 o 
   1  11   2       90.49       80.79     48.63 o 
   2  11   2     6537.98     6008.84    604.62 o 
   3  11   2      752.97      725.81     81.25 o 
   4  11   2    12602.85    12618.51    695.04 o 
   5  11   2     1609.22     1576.66    117.08 o 
   6  11   2      655.01      388.68     87.27 o 
   7  11   2      282.88      395.57     88.74 o 
   8  11   2      123.20       31.72    106.84 o 
  -8  12   2       67.64      -23.22     38.70 o 
  -7  12   2      411.49      359.32     73.39 o 
  -6  12   2      337.63      246.64     64.82 o 
  -5  12   2     1832.29     1929.00    145.26 o 
  -4  12   2     1776.45     1935.86    130.23 o 
  -3  12   2       75.89       97.53     35.50 o 
  -2  12   2      482.49      493.70     62.88 o 
  -1  12   2     4183.34     4393.71    185.77 o 
   0  12   2     1198.99     1179.50     94.76 o 
   1  12   2      117.14       91.81     41.36 o 
   2  12   2      742.17      719.81     79.55 o 
   3  12   2    11006.12    10248.73    830.83 o 
   4  12   2      908.57      827.52     91.75 o 
   5  12   2     2376.14     2157.04    143.44 o 
   6  12   2      248.82      313.61     82.97 o 
   7  12   2      246.87      124.65    102.07 o 
  -7  13   2      214.71      127.19     52.26 o 
  -6  13   2       16.00       16.69     33.01 o 
  -5  13   2      816.49      588.23     81.00 o 
  -4  13   2        6.53        1.66     30.27 o 
  -3  13   2     1462.41     1200.43    100.82 o 
  -2  13   2     1055.15     1032.97     90.34 o 
  -1  13   2      673.61      805.46    156.91 o 
   0  13   2     1477.17     1554.61    114.32 o 
   1  13   2     2861.28     2848.64    161.07 o 
   2  13   2     2177.56     2146.42    138.06 o 
   3  13   2       23.51        6.60     34.07 o 
   4  13   2     5655.56     5187.00    557.60 o 
   5  13   2      186.73      208.64     57.03 o 
   6  13   2      279.19      155.20     58.93 o 
   7  13   2     1160.62     1079.09    204.62 o 
  -7  14   2      291.65      173.43    112.88 o 
  -6  14   2      476.83      403.03     78.01 o 
  -5  14   2       13.80       26.64     36.81 o 
  -4  14   2      735.24      776.89    113.28 o 
  -3  14   2     1207.06     1140.39    103.32 o 
  -2  14   2       71.70      112.10     41.68 o 
  -1  14   2      351.49      367.89    123.53 o 
   0  14   2     7093.65     7488.76    309.17 o 
   1  14   2     3209.76     3627.93    195.15 o 
   2  14   2      264.37      170.39     51.98 o 
   3  14   2      940.94      849.10     96.94 o 
   4  14   2        0.05       48.40     36.93 o 
   5  14   2      547.93      555.45     91.86 o 
   6  14   2     1371.30     1141.15    267.47 o 
  -6  15   2      646.37      718.43    123.71 o 
  -5  15   2     1632.75     1581.70    235.64 o 
  -4  15   2        5.09       10.20     36.58 o 
  -3  15   2      455.77      434.51     71.62 o 
  -2  15   2      536.01      549.23    137.93 o 
  -1  15   2      808.41      806.72    162.36 o 
   0  15   2      645.07      668.09    155.65 o 
   1  15   2     1959.07     1961.01    143.42 o 
   2  15   2      247.32      195.23     58.99 o 
   3  15   2      103.26       41.69     39.16 o 
   4  15   2      474.13      461.12     82.69 o 
   5  15   2      370.82      284.25     75.76 o 
  -5  16   2      519.38      364.39    191.11 o 
  -4  16   2      758.84      806.09    166.03 o 
  -3  16   2      255.13      170.33    194.99 o 
  -2  16   2     1621.31     1776.48    345.03 o 
  -1  16   2      289.00      297.98    119.43 o 
   0  16   2     1143.78     1463.93    199.02 o 
   1  16   2      977.49     1113.91    183.74 o 
   2  16   2      968.52      988.67    104.94 o 
   3  16   2     1451.55     1584.83    131.72 o 
   4  16   2        2.33       63.47     48.37 o 
   5  16   2        6.77      -34.45     49.40 o 
  -4  17   2      223.72      164.32     97.50 o 
  -3  17   2     1333.18     1235.54    322.20 o 
  -2  17   2      293.75      278.44    114.77 o 
  -1  17   2     1375.17     1492.46    221.47 o 
   0  17   2      123.36      197.81    114.75 o 
   1  17   2       37.42      -52.56     79.75 o 
   2  17   2     1516.74     1436.30    264.60 o 
   3  17   2      315.66      129.67     80.74 o 
   4  17   2      789.57     1018.47    120.29 o 
  -3  18   2        7.87      -59.57     81.74 o 
  -2  18   2     2159.12     2456.83    263.20 o 
  -1  18   2       21.38       31.75     90.17 o 
   0  18   2       16.35       86.68     97.93 o 
   1  18   2      750.77      783.65    207.56 o 
   2  18   2      115.08       28.79     58.21 o 
  -9   0   3     1198.73     1151.62    107.45 o 
  -7   0   3     1774.99     1769.64    113.35 o 
  -5   0   3      333.13      298.90     46.11 o 
  -3   0   3     2172.28     2143.06     93.32 o 
  -1   0   3   157547.05   159111.42   7007.59 o 
   1   0   3     1888.09     1589.44     65.72 o 
   3   0   3    11065.89    10978.93    305.84 o 
   5   0   3       32.20       12.56     16.81 o 
   7   0   3     2597.10     2612.29    210.74 o 
   9   0   3     2497.80     2774.27    171.53 o 
 -10   1   3      242.39      253.19     48.67 o 
  -9   1   3      951.35     1001.52     72.01 o 
  -8   1   3      106.86       50.12     31.28 o 
  -7   1   3      986.90      862.52     74.18 o 
  -6   1   3      152.62      107.81     26.32 o 
  -5   1   3     2064.55     1958.65     72.33 o 
  -4   1   3       37.58       46.41     16.51 o 
  -3   1   3     7561.13     7678.67    209.65 o 
  -2   1   3    25959.01    26979.28    738.22 o 
  -1   1   3     1290.09     1286.46     54.50 o 
   0   1   3    87188.18    86879.62   1859.47 o 
   1   1   3     2185.46     2372.93     65.15 o 
   2   1   3     2778.22     2537.47     81.14 o 
   3   1   3     7989.30     8003.95    178.20 o 
   4   1   3     5293.58     5511.30    135.94 o 
   5   1   3     3266.44     3274.30     97.47 o 
   6   1   3      422.11      446.94     36.22 o 
   7   1   3      915.46      870.65     61.37 o 
   8   1   3     3768.26     4264.96    148.88 o 
   9   1   3      164.57      163.87     55.50 o 
 -10   2   3     1563.02     1621.38     92.18 o 
  -9   2   3      419.42      435.46     54.92 o 
  -8   2   3     1634.91     1816.26    100.87 o 
  -7   2   3       68.90       62.20     30.16 o 
  -6   2   3      300.53      192.52     36.10 o 
  -5   2   3      214.06      164.46     29.49 o 
  -4   2   3    32884.87    33739.16   1100.21 o 
  -3   2   3     2900.18     2831.23     90.16 o 
  -2   2   3      849.24      746.97     35.73 o 
  -1   2   3    16651.60    17651.51    402.13 o 
   0   2   3    19285.98    20068.63    395.91 o 
   1   2   3    24980.20    25366.90    497.53 o 
   2   2   3    29631.07    29860.04    583.00 o 
   3   2   3      847.81      831.41     38.72 o 
   4   2   3      466.26      519.26     41.92 o 
   5   2   3      224.71      203.36     25.52 o 
   6   2   3       13.90       12.91     15.45 o 
   7   2   3     1982.93     1975.81    115.75 o 
   8   2   3     1123.85     1173.79     75.27 o 
   9   2   3      699.85      709.89     99.63 o 
 -10   3   3      410.63      337.96     77.36 o 
  -9   3   3      975.89      973.53     98.10 o 
  -8   3   3     1345.63     1280.08     85.98 o 
  -7   3   3       30.02       36.58     25.82 o 
  -6   3   3     1474.47     1290.94     96.61 o 
  -5   3   3     7161.87     7319.89    289.47 o 
  -4   3   3     2658.39     2607.75    111.07 o 
  -3   3   3    24592.31    25117.87    699.45 o 
  -2   3   3     1859.05     1804.18     61.51 o 
  -1   3   3    10032.20    10304.69    246.14 o 
   0   3   3     1761.51     1917.51     57.72 o 
   1   3   3     3005.55     2819.93     85.93 o 
   2   3   3    14882.80    15574.19    291.76 o 
   3   3   3    10357.96    10199.45    222.03 o 
   4   3   3     1995.16     1940.55     66.69 o 
   5   3   3      115.18      127.81     21.88 o 
   6   3   3     3131.64     3048.14     99.54 o 
   7   3   3      123.99      133.24     27.38 o 
   8   3   3       30.20        3.38     37.14 o 
   9   3   3     1456.05     1279.60    164.44 o 
 -10   4   3     2167.40     1853.97    252.19 o 
  -9   4   3      139.88       69.33     40.18 o 
  -8   4   3      613.81      550.30     76.30 o 
  -7   4   3      505.43      555.89     75.49 o 
  -6   4   3     3209.90     3388.63    173.43 o 
  -5   4   3       46.54       22.67     20.08 o 
  -4   4   3    13869.85    14281.38    424.45 o 
  -3   4   3     6463.53     6475.33    211.87 o 
  -2   4   3    29700.11    30780.21    583.40 o 
  -1   4   3    13470.34    13940.25    258.75 o 
   0   4   3     1327.40     1422.45     48.66 o 
   1   4   3      842.16      751.27     31.36 o 
   2   4   3     3192.92     2932.68     80.78 o 
   3   4   3      218.37      248.61     20.70 o 
   4   4   3     2949.64     2984.66    100.11 o 
   5   4   3     1045.54      970.52     53.81 o 
   6   4   3      242.29      247.00     29.17 o 
   7   4   3       52.40       48.88     26.27 o 
   8   4   3      531.90      582.73     90.83 o 
   9   4   3       60.80       69.06     66.11 o 
 -10   5   3      209.87      347.02    129.68 o 
  -9   5   3      149.79       90.72     58.22 o 
  -8   5   3       16.38       22.50     43.03 o 
  -7   5   3     2761.55     2761.37    161.91 o 
  -6   5   3       10.67        6.29     23.11 o 
  -5   5   3     1728.80     1836.58     96.21 o 
  -4   5   3      857.53      650.36     52.87 o 
  -3   5   3    26641.97    27274.14    673.62 o 
  -2   5   3     8498.98     8794.82    223.42 o 
  -1   5   3     6725.60     6446.28    132.08 o 
   0   5   3     5269.77     5059.73    125.88 o 
   1   5   3     6615.26     6002.73    335.12 o 
   2   5   3     5595.93     5593.82    178.73 o 
   3   5   3     1123.29     1126.36     44.75 o 
   4   5   3      410.00      407.41     28.60 o 
   5   5   3     3829.32     3708.80    122.12 o 
   6   5   3       93.66       83.80     40.34 o 
   7   5   3      472.57      490.56     71.06 o 
   8   5   3      939.79      982.22    186.80 o 
   9   5   3     3008.30     3085.63    250.92 o 
  -9   6   3      404.88      368.47     88.18 o 
  -8   6   3      332.32      256.57     74.14 o 
  -7   6   3        1.23        0.91     30.09 o 
  -6   6   3     2739.97     2849.82    121.40 o 
  -5   6   3     4692.29     4751.78    163.04 o 
  -4   6   3     1195.05     1256.47     71.07 o 
  -3   6   3     9010.17     9307.44    260.82 o 
  -2   6   3    14695.44    14249.75    310.00 o 
  -1   6   3     5539.61     5635.41    120.54 o 
   0   6   3     4294.79     4526.61    140.66 o 
   1   6   3    28810.57    27588.81   1175.80 o 
   2   6   3      617.35      596.08     76.63 o 
   3   6   3      131.47      120.49     13.89 o 
   4   6   3     1294.42     1262.43     52.85 o 
   5   6   3       10.37       32.88     26.37 o 
   6   6   3      182.75      147.78     52.80 o 
   7   6   3     2260.00     2230.85    315.52 o 
   8   6   3      876.39      735.66    222.68 o 
   9   6   3      246.45       67.18     53.61 o 
  -9   7   3      549.45      495.59    102.41 o 
  -8   7   3     1944.62     2022.20    168.66 o 
  -7   7   3     1172.49     1102.45    100.29 o 
  -6   7   3     2772.37     2630.16    117.57 o 
  -5   7   3     1153.75     1033.17     64.33 o 
  -4   7   3      607.66      720.61     51.87 o 
  -3   7   3       39.15       45.25     18.24 o 
  -2   7   3    18576.58    19338.15    412.79 o 
  -1   7   3     2152.71     2233.93     72.34 o 
   0   7   3    16719.60    16837.63    432.53 o 
   1   7   3     1548.08     1517.99     82.03 o 
   2   7   3    18136.84    18327.92    670.56 o 
   3   7   3       37.13       24.21     21.90 o 
   4   7   3     1133.08     1089.33     62.79 o 
   5   7   3       23.16       23.40     22.84 o 
   6   7   3     4237.89     4423.80    251.28 o 
   7   7   3      136.67      126.94     55.52 o 
   8   7   3      252.37      367.16     81.17 o 
  -9   8   3        3.89       39.68     49.14 o 
  -8   8   3      513.41      567.62    103.97 o 
  -7   8   3      608.22      646.36     85.32 o 
  -6   8   3        7.43       50.92     36.17 o 
  -5   8   3     1542.66     1577.16     83.99 o 
  -4   8   3       62.20       56.56     22.86 o 
  -3   8   3     5500.06     5010.99    167.04 o 
  -2   8   3     7119.45     7396.96    255.60 o 
  -1   8   3    14870.95    16963.46    624.32 o 
   0   8   3     5219.01     5150.73    170.29 o 
   1   8   3    23230.02    22590.22    585.80 o 
   2   8   3       72.41       55.20     28.09 o 
   3   8   3      290.88      279.05     48.50 o 
   4   8   3       73.39       82.42     32.75 o 
   5   8   3     2439.86     2480.24    134.04 o 
   6   8   3      176.34      211.32     66.96 o 
   7   8   3     2105.02     2315.55    180.96 o 
   8   8   3      200.58      229.28    105.81 o 
  -9   9   3       86.66       25.24     33.21 o 
  -8   9   3        2.19       33.18     39.83 o 
  -7   9   3      107.00      177.34     55.81 o 
  -6   9   3      584.41      620.82     85.65 o 
  -5   9   3        6.74        5.33     30.03 o 
  -4   9   3       45.33       22.36     20.86 o 
  -3   9   3     6393.42     6080.37    196.88 o 
  -2   9   3    12393.21    13321.68    299.18 o 
  -1   9   3     3199.02     3344.68    123.26 o 
   0   9   3    16163.10    16798.47    386.71 o 
   1   9   3     6289.71     6041.85    183.96 o 
   2   9   3     3790.27     3498.23    335.46 o 
   3   9   3        2.61       11.20     24.55 o 
   4   9   3     1309.17     1333.76    102.44 o 
   5   9   3      462.54      448.12     61.27 o 
   6   9   3      763.88      824.80    110.96 o 
   7   9   3      978.27     1324.34    138.04 o 
   8   9   3      791.37      905.03    194.59 o 
  -8  10   3       17.58       65.37     41.06 o 
  -7  10   3       16.65       52.69     39.32 o 
  -6  10   3      945.65     1025.43     96.25 o 
  -5  10   3     2832.51     2950.64    161.68 o 
  -4  10   3     1750.82     1911.45    120.96 o 
  -3  10   3       44.61       34.54     21.46 o 
  -2  10   3    10438.16    10970.34    314.39 o 
  -1  10   3     8031.17     8561.57    254.42 o 
   0  10   3      305.02      254.03     26.23 o 
   1  10   3     1004.21      946.23     98.18 o 
   2  10   3     3444.65     3102.69    281.19 o 
   3  10   3     4450.91     4106.07    258.95 o 
   4  10   3     2342.08     2413.49    219.71 o 
   5  10   3     1536.59     1352.34    132.80 o 
   6  10   3      687.32      703.05    112.98 o 
   7  10   3      228.71      208.38     64.41 o 
   8  10   3      748.46      645.71    155.93 o 
  -8  11   3      442.15      166.22    114.58 o 
  -7  11   3       18.33        6.00     32.84 o 
  -6  11   3     1678.77     1725.35    129.73 o 
  -5  11   3     3543.23     3564.46    184.39 o 
  -4  11   3      405.79      517.77     70.97 o 
  -3  11   3     7163.00     7450.44    237.08 o 
  -2  11   3     1231.78     1096.69     72.96 o 
  -1  11   3     3687.89     3533.43    132.19 o 
   0  11   3       13.30        7.77     11.43 o 
   1  11   3      439.86      416.11     90.35 o 
   2  11   3     1112.61     1003.89     92.84 o 
   3  11   3     1991.88     1704.87    155.08 o 
   4  11   3     3593.25     3321.10    174.41 o 
   5  11   3      221.91      247.62     76.03 o 
   6  11   3       20.96       18.07     43.58 o 
   7  11   3      427.99      159.26    114.00 o 
  -8  12   3      565.76       34.20    142.47 o 
  -7  12   3       24.25       28.63     37.81 o 
  -6  12   3      193.16      111.91     47.82 o 
  -5  12   3     1347.38     1458.35    116.99 o 
  -4  12   3    11279.86    11669.89    421.67 o 
  -3  12   3       85.33       98.14     38.21 o 
  -2  12   3      228.72      222.76     36.49 o 
  -1  12   3     1231.24     1158.02     91.11 o 
   0  12   3     1401.80     1325.37    106.18 o 
   1  12   3      494.08      482.30     91.05 o 
   2  12   3     4717.09     4516.04    222.17 o 
   3  12   3      914.21      698.85     82.26 o 
   4  12   3       92.44       76.08     38.44 o 
   5  12   3       94.38       97.94     50.86 o 
   6  12   3      308.73      220.32     74.10 o 
   7  12   3       28.18        7.94     34.15 o 
  -7  13   3      599.86      211.45    158.15 o 
  -6  13   3       44.98       62.40     43.30 o 
  -5  13   3     1749.36     1820.12    134.49 o 
  -4  13   3      935.46      942.86     95.63 o 
  -3  13   3     2846.13     2799.09    254.91 o 
  -2  13   3     1413.87     1358.12    113.47 o 
  -1  13   3      197.89      198.08     49.25 o 
   0  13   3     6019.58     6163.42    415.93 o 
   1  13   3      156.75      112.74     45.65 o 
   2  13   3      142.54       75.12     45.59 o 
   3  13   3       63.14       14.09     35.54 o 
   4  13   3        1.20       34.42     36.83 o 
   5  13   3      178.29      144.75     60.88 o 
   6  13   3      150.39       96.46     53.45 o 
  -7  14   3      245.08      162.78     92.59 o 
  -6  14   3     1367.21     1459.94    148.63 o 
  -5  14   3       32.06        6.30     37.68 o 
  -4  14   3      518.04      549.79     93.21 o 
  -3  14   3       38.83      139.17     39.55 o 
  -2  14   3        6.60       21.84     65.79 o 
  -1  14   3     8086.90     8759.91   1567.33 o 
   0  14   3     1018.33      925.88     96.00 o 
   1  14   3      751.83      676.22    110.26 o 
   2  14   3        1.22      -19.88     32.05 o 
   3  14   3     1152.46     1089.79    176.12 o 
   4  14   3       55.09       57.03     53.23 o 
   5  14   3       11.40      -28.27     41.37 o 
   6  14   3     1022.08      988.88    242.96 o 
  -6  15   3       15.45       56.40     34.79 o 
  -5  15   3        5.65       26.10     38.98 o 
  -4  15   3      146.84      109.94     50.59 o 
  -3  15   3       15.89        4.76     68.75 o 
  -2  15   3     1991.83     1635.87    477.10 o 
  -1  15   3      183.10      307.63    113.33 o 
   0  15   3     6687.27     7752.19    459.47 o 
   1  15   3        9.54      -16.97     32.53 o 
   2  15   3      910.19      926.10    101.73 o 
   3  15   3      837.49      939.57    144.80 o 
   4  15   3      453.01      385.83     89.99 o 
   5  15   3     1002.66     1437.42    344.95 o 
  -5  16   3      102.62      103.76     49.87 o 
  -4  16   3     1385.77     1419.16    200.53 o 
  -3  16   3      834.29      733.99    160.64 o 
  -2  16   3       20.12      -59.78     59.78 o 
  -1  16   3     1976.99     2281.67    454.90 o 
   0  16   3       39.00       17.12     82.48 o 
   1  16   3     2178.12     2176.84    254.18 o 
   2  16   3     1707.62     1782.68    139.24 o 
   3  16   3     1319.87     1241.32    116.70 o 
   4  16   3       25.64       19.11     40.87 o 
  -4  17   3     1007.42      977.98    256.09 o 
  -3  17   3      747.72      996.48    380.44 o 
  -2  17   3      968.76      862.90    171.11 o 
  -1  17   3      292.19      268.78    124.47 o 
   0  17   3      961.60      884.09    179.38 o 
   1  17   3      117.51      162.88    106.54 o 
   2  17   3     2292.31     2680.55    354.34 o 
   3  17   3      552.57      496.40    215.54 o 
  -2  18   3     2278.75     2225.77    652.44 o 
  -1  18   3       93.48       25.44     95.97 o 
   0  18   3      208.00      152.49    115.04 o 
   1  18   3      666.82      854.27    251.87 o 
   2  18   3      269.46       23.83    253.54 o 
 -10   0   4      344.24      230.45     65.51 o 
  -8   0   4     5197.07     5501.60    421.88 o 
  -6   0   4     5609.65     5622.42    218.29 o 
  -4   0   4    10332.63     9813.21    513.45 o 
  -2   0   4    37392.12    38113.26   1734.00 o 
   0   0   4     4927.90     5360.27    164.87 o 
   2   0   4      802.38      860.01     43.50 o 
   4   0   4      436.10      504.70     65.48 o 
   6   0   4    13358.55    13567.67    471.70 o 
   8   0   4     3845.18     4194.19    215.06 o 
 -10   1   4       40.50       21.89     34.58 o 
  -9   1   4     3937.53     4252.62    148.12 o 
  -8   1   4      709.86      795.50     61.28 o 
  -7   1   4     9186.88     9624.91    241.17 o 
  -6   1   4     3703.73     3806.48    117.74 o 
  -5   1   4     9445.87     9720.42    275.45 o 
  -4   1   4     1516.07     1310.74     66.29 o 
  -3   1   4       38.22       84.50     27.49 o 
  -2   1   4     1821.74     1801.41     88.11 o 
  -1   1   4     9321.50     9249.42    227.68 o 
   0   1   4     2403.01     2501.14     71.70 o 
   1   1   4      873.04      757.83     35.25 o 
   2   1   4      383.23      322.55     24.70 o 
   3   1   4      776.58      777.68     38.76 o 
   4   1   4    10083.00    10453.99    233.89 o 
   5   1   4     2089.94     2060.59     84.11 o 
   6   1   4      251.40      300.70     40.22 o 
   7   1   4    11006.29    11437.52    299.09 o 
   8   1   4       96.86       80.41     30.48 o 
   9   1   4      783.05      743.59     98.08 o 
 -10   2   4      423.67      399.10     62.27 o 
  -9   2   4      260.50      225.97     53.70 o 
  -8   2   4      931.70      847.34     74.67 o 
  -7   2   4      405.49      320.53     60.59 o 
  -6   2   4    10657.26    11451.93    325.71 o 
  -5   2   4    30262.50    31854.42    786.63 o 
  -4   2   4      442.54      474.60     41.94 o 
  -3   2   4     1632.58     1559.22     61.80 o 
  -2   2   4       47.07      129.45     63.81 o 
  -1   2   4    19866.28    19872.53    457.07 o 
   0   2   4     1595.01     1528.82     52.44 o 
   1   2   4     2289.24     2207.52     68.37 o 
   2   2   4      498.59      463.38     30.42 o 
   3   2   4    11248.28    11213.31    244.90 o 
   4   2   4     1967.34     2090.27     82.18 o 
   5   2   4     5272.31     5424.81    158.70 o 
   6   2   4     3592.66     3670.84    127.40 o 
   7   2   4       36.12       77.91     25.60 o 
   8   2   4      942.64      837.93     69.39 o 
   9   2   4      258.41      329.80     77.30 o 
 -10   3   4      131.89       91.57     44.91 o 
  -9   3   4       67.65       68.68     35.64 o 
  -8   3   4      467.74      424.42     61.58 o 
  -7   3   4     4429.34     4672.94    173.30 o 
  -6   3   4     6714.62     6797.93    218.16 o 
  -5   3   4      157.07      143.76     31.93 o 
  -4   3   4    19988.42    20209.68    462.12 o 
  -3   3   4       20.98        8.30     13.64 o 
  -2   3   4    10327.77    10445.49    317.23 o 
  -1   3   4      189.98      242.43     26.19 o 
   0   3   4      974.60     1026.00     41.92 o 
   1   3   4     2805.59     2615.27     70.20 o 
   2   3   4     4970.90     5584.56    149.60 o 
   3   3   4      206.37      160.23     22.75 o 
   4   3   4    18057.67    18505.56    387.10 o 
   5   3   4     4911.10     5148.27    153.50 o 
   6   3   4      349.01      368.91     42.41 o 
   7   3   4        7.39       -2.13     22.18 o 
   8   3   4       59.86        5.01     41.31 o 
   9   3   4      756.01      805.84    111.66 o 
 -10   4   4       93.46      -19.18     44.98 o 
  -9   4   4      434.16      371.91     61.87 o 
  -8   4   4      710.73      678.78     71.20 o 
  -7   4   4      587.01      611.76    104.33 o 
  -6   4   4     1470.90     1415.64    103.66 o 
  -5   4   4    13804.09    13521.14    561.17 o 
  -4   4   4     1694.41     1505.70     67.67 o 
  -3   4   4    39582.17    40902.93    885.94 o 
  -2   4   4     6469.55     6170.28    139.88 o 
  -1   4   4     1162.61     1160.51     46.73 o 
   0   4   4     4883.59     4897.38    131.13 o 
   1   4   4     7437.79     8169.16    185.54 o 
   2   4   4     6657.52     6947.97    159.40 o 
   3   4   4    10023.73     9886.84    236.24 o 
   4   4   4     2088.50     1962.64     70.94 o 
   5   4   4     7259.00     7165.48    179.99 o 
   6   4   4      526.01      602.68     63.04 o 
   7   4   4      123.16      111.23     53.93 o 
   8   4   4      246.38      248.25     70.57 o 
   9   4   4     1357.70     1444.06    134.89 o 
 -10   5   4      953.21      992.06    188.07 o 
  -9   5   4      321.76      372.28     82.02 o 
  -8   5   4      770.10      679.71    184.09 o 
  -7   5   4     4037.88     4223.94    290.70 o 
  -6   5   4      218.35      228.17     65.55 o 
  -5   5   4     1939.42     1906.40    125.61 o 
  -4   5   4    24517.75    25471.69    725.32 o 
  -3   5   4       24.69       21.70     16.10 o 
  -2   5   4    11216.79    11157.94    217.88 o 
  -1   5   4     9280.76     9934.64    227.19 o 
   0   5   4       60.10       75.27     15.92 o 
   1   5   4     7126.25     7373.26    213.09 o 
   2   5   4    14021.01    14129.21    295.98 o 
   3   5   4      498.15      545.45     29.53 o 
   4   5   4     1768.34     1731.59     65.97 o 
   5   5   4       85.33       57.72     18.69 o 
   6   5   4     4349.71     4679.56    157.04 o 
   7   5   4     2218.94     2164.68    171.44 o 
   8   5   4      699.98      763.60    104.04 o 
  -9   6   4      163.24      153.00     53.24 o 
  -8   6   4     1802.16     1700.72    134.96 o 
  -7   6   4     2648.98     2753.32    143.54 o 
  -6   6   4    12096.22    12053.28    350.09 o 
  -5   6   4      637.56      533.53     52.20 o 
  -4   6   4      997.14     1036.89     74.78 o 
  -3   6   4    19234.48    20119.34    427.40 o 
  -2   6   4      712.53      639.14     32.64 o 
  -1   6   4      634.48      692.33     38.38 o 
   0   6   4     1041.47      971.00     44.94 o 
   1   6   4    12055.07    12569.55    313.39 o 
   2   6   4     2236.67     2041.86     89.18 o 
   3   6   4     1873.20     1718.74     64.84 o 
   4   6   4      784.10      725.56     39.35 o 
   5   6   4     2516.50     2516.89    105.14 o 
   6   6   4     7107.46     7490.11    221.52 o 
   7   6   4       45.68       54.87     47.73 o 
   8   6   4      644.06      708.80    107.98 o 
  -9   7   4      260.54      242.01    106.60 o 
  -8   7   4       36.48       22.27     41.29 o 
  -7   7   4    11039.19    12209.21    363.28 o 
  -6   7   4      395.72      347.90     49.03 o 
  -5   7   4     4581.86     4635.34    166.10 o 
  -4   7   4      617.61      643.03     50.96 o 
  -3   7   4     1060.64     1006.69     52.78 o 
  -2   7   4      607.51      560.41     32.50 o 
  -1   7   4     2669.56     2696.42     85.86 o 
   0   7   4     3439.35     3452.14    102.62 o 
   1   7   4      233.11      201.61     22.43 o 
   2   7   4      133.20      121.48     15.13 o 
   3   7   4     2322.71     1971.29    191.55 o 
   4   7   4      622.17      632.62     50.89 o 
   5   7   4    16251.13    17088.23    499.45 o 
   6   7   4        1.84       39.87     34.64 o 
   7   7   4     1550.02     1485.18    130.14 o 
   8   7   4       94.55       75.05     55.82 o 
  -8   8   4     3343.83     3174.09    220.52 o 
  -7   8   4        0.72      -30.52     32.92 o 
  -6   8   4     8266.44     8673.80    273.87 o 
  -5   8   4       68.16       59.84     25.34 o 
  -4   8   4       51.00       47.60     21.27 o 
  -3   8   4     5595.28     5359.44    218.18 o 
  -2   8   4       70.60       70.37     16.11 o 
  -1   8   4     7842.51     8263.43    172.65 o 
   0   8   4     1764.37     1707.51     65.65 o 
   1   8   4       98.30      122.14     18.88 o 
   2   8   4      189.93      102.60     33.75 o 
   3   8   4        3.84        9.28     35.73 o 
   4   8   4      160.80      161.13     39.60 o 
   5   8   4      134.83      194.68     59.93 o 
   6   8   4     4663.36     4926.98    213.35 o 
   7   8   4       49.00       91.99     55.42 o 
   8   8   4     2602.93     2773.47    295.15 o 
  -8   9   4        0.90        6.13     42.83 o 
  -7   9   4     1358.33     1438.22    117.99 o 
  -6   9   4       11.67        6.01     32.29 o 
  -5   9   4     2110.98     1968.42    101.69 o 
  -4   9   4     8085.85     7491.98    386.72 o 
  -3   9   4      579.50      537.25     69.36 o 
  -2   9   4      177.99      149.71     21.05 o 
  -1   9   4     2161.77     2085.22     77.00 o 
   0   9   4     1089.02      979.70     49.46 o 
   1   9   4       42.13       52.62     18.81 o 
   2   9   4     1284.52     1071.87     84.47 o 
   3   9   4     4139.65     3958.18    324.30 o 
   4   9   4      622.01      720.17    116.31 o 
   5   9   4     1555.34     1323.79    131.31 o 
   6   9   4     1472.02     1446.00    187.27 o 
   7   9   4     3307.29     3374.70    177.77 o 
   8   9   4     1014.99     1275.44    200.32 o 
  -8  10   4      806.01      848.24    103.80 o 
  -7  10   4      588.43      646.60     99.64 o 
  -6  10   4      546.74      430.00     82.94 o 
  -5  10   4     3695.62     3556.05    181.79 o 
  -4  10   4     2366.19     2327.43    112.50 o 
  -3  10   4     8551.38     9095.82    274.84 o 
  -2  10   4     1176.29     1102.83     47.65 o 
  -1  10   4       33.30       56.76     16.04 o 
   0  10   4     2048.12     2125.63    142.52 o 
   1  10   4     1452.73     1353.30     99.12 o 
   2  10   4     4069.45     3931.82    305.99 o 
   3  10   4     2084.30     1821.84    251.87 o 
   4  10   4       25.91       22.98     42.65 o 
   5  10   4     2748.45     2867.17    636.37 o 
   6  10   4     1198.29      947.53    119.64 o 
   7  10   4       29.27       43.93     39.83 o 
  -8  11   4      341.50       87.18    150.35 o 
  -7  11   4       54.75      112.44     48.91 o 
  -6  11   4     3004.53     3268.14    244.10 o 
  -5  11   4      273.40      176.30     49.88 o 
  -4  11   4     4716.26     5068.95    227.22 o 
  -3  11   4     1356.46     1329.71     79.99 o 
  -2  11   4     4075.87     4139.90    164.69 o 
  -1  11   4     1297.50     1347.17     53.62 o 
   0  11   4     1127.64     1256.54     87.03 o 
   1  11   4     2627.23     2580.09    157.53 o 
   2  11   4       78.73       67.92     37.71 o 
   3  11   4     6487.55     5974.79    282.59 o 
   4  11   4     6965.78     6039.04   1225.48 o 
   5  11   4       55.31        4.98     51.63 o 
   6  11   4      196.94      217.98     71.08 o 
   7  11   4      248.24       42.94    207.96 o 
  -8  12   4       22.98       19.91     33.67 o 
  -7  12   4       15.88        3.55     36.51 o 
  -6  12   4      958.75     1002.70    127.66 o 
  -5  12   4     9123.68     9624.12    372.06 o 
  -4  12   4       49.38       18.32     35.54 o 
  -3  12   4     1420.46     1455.59    133.13 o 
  -2  12   4      584.72      587.51     45.87 o 
  -1  12   4     8838.55     9418.41    230.88 o 
   0  12   4      423.88      395.43     64.34 o 
   1  12   4      572.22      566.82     76.11 o 
   2  12   4     3154.65     3125.32    171.57 o 
   3  12   4     4795.07     4557.58    247.33 o 
   4  12   4      135.22      135.08     58.20 o 
   5  12   4     1627.37     1650.64    281.55 o 
   6  12   4        4.44       77.52     50.20 o 
  -7  13   4      725.20      702.64    124.77 o 
  -6  13   4      961.79      971.90    108.02 o 
  -5  13   4     1024.47     1087.36    112.85 o 
  -4  13   4     1846.70     1964.34    134.69 o 
  -3  13   4      706.08      586.41    142.09 o 
  -2  13   4     4186.74     4242.52    149.11 o 
  -1  13   4     1528.99     1389.17    108.49 o 
   0  13   4     1303.06     1481.27    116.96 o 
   1  13   4     1184.76     1186.50    108.72 o 
   2  13   4     1212.70     1323.59    111.85 o 
   3  13   4      257.20      152.17     55.98 o 
   4  13   4     2577.85     2254.90    224.75 o 
   5  13   4      112.90       99.63     51.57 o 
   6  13   4        1.43       -5.94     47.44 o 
  -6  14   4     1907.30     1663.10    135.33 o 
  -5  14   4     1037.54     1117.51    110.72 o 
  -4  14   4     1181.22     1441.44    118.26 o 
  -3  14   4     1111.28     1155.15    202.15 o 
  -2  14   4     4054.25     4518.28    320.13 o 
  -1  14   4     1577.10     1562.31    120.96 o 
   0  14   4      535.53      457.99     56.72 o 
   1  14   4     2610.14     2854.42    173.07 o 
   2  14   4       32.69       32.91     36.21 o 
   3  14   4     1145.23     1138.29    109.09 o 
   4  14   4      153.31      107.51     54.62 o 
   5  14   4        3.01       -7.39     44.23 o 
  -6  15   4      108.36      133.97     52.66 o 
  -5  15   4      701.72      740.82     94.19 o 
  -4  15   4       55.54       84.26     44.80 o 
  -3  15   4        3.98      -27.09     54.54 o 
  -2  15   4      260.71      288.42    100.01 o 
  -1  15   4       98.88      120.36     89.56 o 
   0  15   4     1750.07     1852.18    135.56 o 
   1  15   4       86.75       25.48     38.16 o 
   2  15   4     1094.34     1227.12    112.32 o 
   3  15   4      240.51      174.24     75.82 o 
   4  15   4      154.90      246.48     77.01 o 
   5  15   4      931.98      855.79    179.96 o 
  -5  16   4      642.37      718.71     95.39 o 
  -4  16   4       95.65       35.81    121.64 o 
  -3  16   4        3.27       34.80     75.17 o 
  -2  16   4       97.75      112.48     94.66 o 
  -1  16   4       38.22      -20.84     75.06 o 
   0  16   4      274.95      218.37    104.59 o 
   1  16   4     1114.84     1274.22    147.71 o 
   2  16   4      148.79      188.73     90.91 o 
   3  16   4      408.93      437.38     93.46 o 
   4  16   4      388.79      239.47     80.31 o 
  -4  17   4     1244.36     1554.15    385.37 o 
  -3  17   4      483.79      415.54    160.23 o 
  -2  17   4       20.16       45.73     77.11 o 
  -1  17   4       18.53       22.19     86.87 o 
   0  17   4       90.45      126.56     97.83 o 
   1  17   4      726.16      592.71    425.23 o 
   2  17   4       49.48      -35.71     36.42 o 
   3  17   4        5.71      -40.73     40.73 o 
  -2  18   4      773.14      772.13    175.35 o 
  -1  18   4       53.43      -21.96     89.47 o 
   0  18   4      270.75       98.25    182.74 o 
   1  18   4      247.56       -0.23     69.64 o 
  -9   0   5     5508.29     6308.61    433.90 o 
  -7   0   5     3356.97     3400.85    266.83 o 
  -5   0   5    13907.21    14251.31    732.39 o 
  -3   0   5     1538.06     1293.74    122.99 o 
  -1   0   5    51905.32    51133.63   1510.43 o 
   1   0   5    12206.92    12629.90    353.43 o 
   3   0   5     5234.39     5058.80    208.12 o 
   5   0   5      823.22      733.70     76.80 o 
   7   0   5     1596.12     1865.77    135.29 o 
 -10   1   5      879.57     1028.67    112.24 o 
  -9   1   5     2474.76     2559.45    133.75 o 
  -8   1   5     3437.61     3247.38    144.21 o 
  -7   1   5     1414.04     1241.77     83.38 o 
  -6   1   5     7868.35     7781.46    242.46 o 
  -5   1   5       64.70       66.93     33.98 o 
  -4   1   5       20.39       11.58     22.19 o 
  -3   1   5        4.55       -0.01     22.78 o 
  -2   1   5    10883.28    12132.17    363.22 o 
  -1   1   5       88.03       97.21     19.70 o 
   0   1   5    46321.20    46216.01    893.87 o 
   1   1   5      212.55      179.71     22.55 o 
   2   1   5     2506.37     2330.46     90.53 o 
   3   1   5    12927.02    12439.74    299.20 o 
   4   1   5      113.34       93.09     19.49 o 
   5   1   5       39.66       47.76     20.67 o 
   6   1   5     2513.33     2394.41    103.10 o 
   7   1   5      533.90      591.64     61.61 o 
   8   1   5       61.99       96.66     34.73 o 
 -10   2   5     1702.11     1647.30    111.72 o 
  -9   2   5     2128.19     2216.91    127.59 o 
  -8   2   5     1796.45     1794.80    105.10 o 
  -7   2   5     2776.70     2890.15    130.04 o 
  -6   2   5     3071.28     2744.61    120.84 o 
  -5   2   5     1870.18     2019.33     93.81 o 
  -4   2   5     4204.47     4117.61    188.94 o 
  -3   2   5     1295.77     1200.38    139.90 o 
  -2   2   5       19.32       19.04     13.96 o 
  -1   2   5     9359.81     9754.82    246.83 o 
   0   2   5      367.55      257.18     25.46 o 
   1   2   5     9281.76     8954.98    204.79 o 
   2   2   5    22325.00    22811.90    465.72 o 
   3   2   5     1468.15     1360.02     80.23 o 
   4   2   5     5901.21     5790.68    183.70 o 
   5   2   5     1694.89     1754.83     82.00 o 
   6   2   5      391.98      384.06     45.70 o 
   7   2   5        1.07        0.95     23.73 o 
   8   2   5      171.83      271.71     56.10 o 
 -10   3   5       33.82       48.27     35.88 o 
  -9   3   5     4409.45     4688.97    190.75 o 
  -8   3   5     2024.28     2112.62    113.50 o 
  -7   3   5      667.05      701.58     65.51 o 
  -6   3   5      447.39      401.13     52.63 o 
  -5   3   5      579.70      558.23     51.32 o 
  -4   3   5     1498.58     1353.74     64.91 o 
  -3   3   5      890.67      842.87     69.67 o 
  -2   3   5     3985.82     4058.99    123.25 o 
  -1   3   5      138.68      249.36     29.07 o 
   0   3   5      248.05      250.20     22.11 o 
   1   3   5     1048.21      883.41     51.14 o 
   2   3   5     9984.00     9802.09    222.95 o 
   3   3   5    31970.38    32528.19    704.35 o 
   4   3   5     1937.05     1681.10     67.87 o 
   5   3   5     1235.63     1090.94     89.27 o 
   6   3   5      963.05      947.17     63.94 o 
   7   3   5     1015.69     1045.68     90.72 o 
   8   3   5      281.42      419.28     84.08 o 
  -9   4   5      373.57      318.29     57.71 o 
  -8   4   5      757.41      662.44     70.41 o 
  -7   4   5       19.45        8.43     26.11 o 
  -6   4   5      218.55      232.57     41.96 o 
  -5   4   5     1733.22     1665.71     77.67 o 
  -4   4   5     2716.67     2571.61     94.96 o 
  -3   4   5    12890.83    13195.58    401.22 o 
  -2   4   5    12895.60    13891.41    337.53 o 
  -1   4   5    15424.79    16360.01    356.87 o 
   0   4   5     7636.44     8662.07    234.03 o 
   1   4   5      520.24      438.23     37.51 o 
   2   4   5    16737.65    16622.08    352.58 o 
   3   4   5       31.29       42.10     19.86 o 
   4   4   5    12170.43    12494.48    305.36 o 
   5   4   5       11.64       26.11     17.90 o 
   6   4   5     2214.11     2218.34    117.02 o 
   7   4   5      123.79      110.63     45.73 o 
   8   4   5       59.30      107.71     61.26 o 
 -10   5   5       89.80      -18.14     48.37 o 
  -9   5   5      571.46      596.86     69.80 o 
  -8   5   5     1649.87     1686.44    103.74 o 
  -7   5   5      526.80      540.88     62.03 o 
  -6   5   5        0.55      -15.77     23.57 o 
  -5   5   5      721.36      636.14     51.15 o 
  -4   5   5       23.26       31.99     20.42 o 
  -3   5   5       21.34       24.55     16.99 o 
  -2   5   5      911.54     1001.08     48.26 o 
  -1   5   5     2372.25     2216.80     76.19 o 
   0   5   5     2710.11     2342.80     77.98 o 
   1   5   5    14755.54    14304.00    485.99 o 
   2   5   5     5154.73     5170.08    123.57 o 
   3   5   5     5474.57     5348.81    152.73 o 
   4   5   5     2020.66     1936.93    112.51 o 
   5   5   5     7888.10     7876.75    255.91 o 
   6   5   5      885.53      930.91     81.87 o 
   7   5   5      123.14      202.97     65.97 o 
   8   5   5       37.58       98.83     55.59 o 
  -9   6   5      975.39      947.51    186.64 o 
  -8   6   5      409.58      333.21     63.03 o 
  -7   6   5     5928.08     6269.05    220.11 o 
  -6   6   5      792.40      769.40     62.21 o 
  -5   6   5       33.07       48.07     23.51 o 
  -4   6   5     2066.81     1930.33     76.49 o 
  -3   6   5     2783.06     2776.61     92.18 o 
  -2   6   5     2595.71     2457.31     83.44 o 
  -1   6   5      833.50      730.61     41.90 o 
   0   6   5     6019.56     6028.98    157.27 o 
   1   6   5    22216.04    23271.27    551.27 o 
   2   6   5     1329.77     1298.36     50.11 o 
   3   6   5      112.37       99.01     15.94 o 
   4   6   5     6996.17     6793.54    221.65 o 
   5   6   5     1168.22     1082.56     94.87 o 
   6   6   5     1223.48     1352.29    186.54 o 
   7   6   5      149.85      202.72     67.65 o 
   8   6   5      318.35      178.76     70.31 o 
  -8   7   5     7539.32     8418.58    297.92 o 
  -7   7   5       15.38       10.89     27.59 o 
  -6   7   5      587.39      543.51     50.76 o 
  -5   7   5     1102.52     1075.80     62.77 o 
  -4   7   5     3658.10     3648.41    116.48 o 
  -3   7   5      198.18      178.72     28.24 o 
  -2   7   5     5057.54     5025.12    138.88 o 
  -1   7   5     1031.48     1094.60     52.93 o 
   0   7   5     8705.58     9067.81    221.57 o 
   1   7   5      462.93      455.94     47.58 o 
   2   7   5    20666.84    20955.70    456.94 o 
   3   7   5      187.64      163.80     26.64 o 
   4   7   5     1995.87     2038.26    106.99 o 
   5   7   5      456.55      420.49     53.27 o 
   6   7   5      345.55      300.78     76.23 o 
   7   7   5      154.20      173.03    140.42 o 
   8   7   5       47.40       24.12     73.11 o 
  -9   8   5      176.68      106.32     56.43 o 
  -8   8   5       71.57       68.63     45.99 o 
  -7   8   5    11107.38    11557.43    396.22 o 
  -6   8   5        0.00       35.82     25.14 o 
  -5   8   5      212.30      199.32     35.68 o 
  -4   8   5     1298.13     1192.05     62.93 o 
  -3   8   5     5160.05     5364.20    127.84 o 
  -2   8   5     5252.81     5395.78    127.84 o 
  -1   8   5     4606.74     4711.70    133.79 o 
   0   8   5      160.48      152.62     22.75 o 
   1   8   5    22488.43    22929.50    499.00 o 
   2   8   5      156.93      164.53     33.23 o 
   3   8   5     2050.05     1829.07    117.44 o 
   4   8   5      659.87      517.28     69.33 o 
   5   8   5      118.35      153.02     49.76 o 
   6   8   5      188.72      120.90     58.76 o 
   7   8   5      622.17      536.80    186.40 o 
  -9   9   5       31.49       25.66     39.17 o 
  -8   9   5     2653.20     2756.67    177.21 o 
  -7   9   5       35.90       31.58     38.62 o 
  -6   9   5     3562.61     3318.63    142.01 o 
  -5   9   5      818.66      837.46     58.21 o 
  -4   9   5     1960.24     2060.71     87.05 o 
  -3   9   5      172.94      189.11     29.61 o 
  -2   9   5     6009.82     6491.03    147.82 o 
  -1   9   5     4350.55     4740.76    136.62 o 
   0   9   5    11244.10    11883.87    282.06 o 
   1   9   5     6418.86     6277.49    201.42 o 
   2   9   5     2563.29     2617.42    114.38 o 
   3   9   5       21.95        2.51     28.41 o 
   4   9   5      335.44      198.72     50.99 o 
   5   9   5     4483.47     4076.43    826.98 o 
   6   9   5      100.32       21.80     44.79 o 
   7   9   5     1241.18     1370.43    209.55 o 
  -8  10   5      173.28       78.38     40.95 o 
  -7  10   5       56.99       37.52     37.70 o 
  -6  10   5      199.38      109.51     43.74 o 
  -5  10   5     6848.69     6956.53    198.63 o 
  -4  10   5       32.35        9.14     26.21 o 
  -3  10   5      244.25      224.28     33.72 o 
  -2  10   5     1825.22     1721.78     72.11 o 
  -1  10   5    12760.95    13822.43    477.66 o 
   0  10   5      642.31      604.59     42.91 o 
   1  10   5       11.83       25.10     25.93 o 
   2  10   5     3826.05     3576.64    176.69 o 
   3  10   5      200.97      252.42     60.73 o 
   4  10   5     5831.89     6018.59    490.27 o 
   5  10   5      385.04      397.02     66.70 o 
   6  10   5      206.52       80.25     59.76 o 
   7  10   5      525.34      564.21    151.47 o 
  -8  11   5       21.35       16.88     34.26 o 
  -7  11   5      249.27      257.63     54.03 o 
  -6  11   5      267.91      212.39     50.50 o 
  -5  11   5        4.59       26.65     31.56 o 
  -4  11   5     4026.79     4202.40    138.55 o 
  -3  11   5      711.80      676.61     73.44 o 
  -2  11   5      877.75      885.32     52.67 o 
  -1  11   5      127.90      133.67     24.82 o 
   0  11   5      230.58      153.02     36.99 o 
   1  11   5      868.23      941.12     71.78 o 
   2  11   5      801.91      707.71     66.77 o 
   3  11   5    11486.92    12349.15   1062.50 o 
   4  11   5      916.83      926.14    136.61 o 
   5  11   5      182.66      221.62     55.30 o 
   6  11   5       56.31       18.35     37.12 o 
  -7  12   5       99.08       46.35     40.66 o 
  -6  12   5       20.51       46.09     36.98 o 
  -5  12   5      887.89      862.43     79.04 o 
  -4  12   5       20.95       19.93     31.10 o 
  -3  12   5      445.77      464.50     61.25 o 
  -2  12   5        8.36        9.44     17.38 o 
  -1  12   5      116.37       99.54     33.36 o 
   0  12   5       88.28       34.70     29.52 o 
   1  12   5      494.02      490.88     72.43 o 
   2  12   5     6209.77     6648.08    236.23 o 
   3  12   5       68.25       52.41     41.93 o 
   4  12   5     3550.30     3541.94    444.40 o 
   5  12   5      691.59      585.91     82.80 o 
   6  12   5      704.46      596.67    186.48 o 
  -7  13   5        9.20      -17.99     50.87 o 
  -6  13   5     1412.85     1374.92     97.85 o 
  -5  13   5      169.15      172.33     46.40 o 
  -4  13   5      520.66      499.60     62.95 o 
  -3  13   5       24.60       52.65     26.13 o 
  -2  13   5      140.16       55.11     36.22 o 
  -1  13   5      975.07      952.04     99.79 o 
   0  13   5     3192.07     3142.23    318.50 o 
   1  13   5      135.52      131.02     62.81 o 
   2  13   5      332.43      279.62     52.78 o 
   3  13   5     5612.83     6319.51    591.22 o 
   4  13   5       15.83       20.64     40.72 o 
   5  13   5       94.66      115.71     48.32 o 
  -6  14   5      590.13      528.56    110.24 o 
  -5  14   5     1651.61     1581.37    134.53 o 
  -4  14   5       56.66        1.17     33.88 o 
  -3  14   5      352.24      461.07     89.70 o 
  -2  14   5       34.02      -34.83     72.79 o 
  -1  14   5     4005.97     3856.86    298.37 o 
   0  14   5     1362.64     1508.53    124.06 o 
   1  14   5      701.42      825.35     97.01 o 
   2  14   5      259.45      258.71     49.39 o 
   3  14   5      732.06      874.64     91.43 o 
   4  14   5      285.57      243.36     60.90 o 
   5  14   5     1322.70     1302.95    151.52 o 
  -5  15   5       70.40       81.46     42.21 o 
  -4  15   5      345.86      341.39     57.71 o 
  -3  15   5      275.00      265.91    101.79 o 
  -2  15   5     1201.10     1130.13    175.33 o 
  -1  15   5      341.94      278.06    102.25 o 
   0  15   5     4043.78     4451.25    275.06 o 
   1  15   5      483.75      453.60     67.27 o 
   2  15   5      779.18      873.28    115.52 o 
   3  15   5      498.18      552.52     82.70 o 
   4  15   5       28.06       34.03     41.41 o 
  -5  16   5      536.90      548.48    140.20 o 
  -4  16   5      131.64      118.11     97.14 o 
  -3  16   5     1735.84     2066.20    285.61 o 
  -2  16   5        3.52      -39.00     68.10 o 
  -1  16   5     1222.28     1190.46    236.20 o 
   0  16   5      852.32     1016.19    189.04 o 
   1  16   5     1640.96     1630.84    137.39 o 
   2  16   5      611.36      711.83    106.35 o 
   3  16   5      203.28      224.13     58.59 o 
  -3  17   5      142.47      176.01     92.30 o 
  -2  17   5     1818.77     1321.74    267.31 o 
  -1  17   5      248.23       87.00    108.83 o 
   0  17   5      542.81      130.90    100.32 o 
   1  17   5      469.69      154.81    152.75 o 
   2  17   5      470.12      222.04    200.40 o 
 -10   0   6      371.84      435.65    116.31 o 
  -8   0   6     1307.44     1290.55    163.09 o 
  -6   0   6        2.20       13.68     41.53 o 
  -4   0   6     5411.57     5059.75    319.66 o 
  -2   0   6    50660.55    52330.36   2387.79 o 
   0   0   6    10150.04     9861.44    354.12 o 
   2   0   6     4206.31     4269.98    190.83 o 
   4   0   6      794.30      939.19     86.63 o 
   6   0   6     1518.41     1606.27    124.50 o 
   8   0   6     3336.90     3579.48    273.59 o 
 -10   1   6      581.01      529.76    114.00 o 
  -9   1   6      205.93      162.09    107.00 o 
  -8   1   6       90.70       58.35     40.22 o 
  -7   1   6      136.83       75.86     42.71 o 
  -6   1   6     1148.44     1096.34     97.65 o 
  -5   1   6     1799.63     1724.40    118.24 o 
  -4   1   6     5410.90     5082.79    226.74 o 
  -3   1   6     1696.43     1457.59    189.10 o 
  -2   1   6      965.73      814.40    103.26 o 
  -1   1   6    29477.44    29781.33    595.16 o 
   0   1   6     3160.66     3083.94     95.30 o 
   1   1   6     7722.44     7882.99    210.34 o 
   2   1   6     6613.21     6362.29    159.10 o 
   3   1   6     5226.58     5127.84    155.41 o 
   4   1   6     2409.49     2218.43     94.48 o 
   5   1   6      217.73      250.93     39.14 o 
   6   1   6      295.21      268.42     44.92 o 
   7   1   6     6038.58     6326.04    203.74 o 
   8   1   6        4.11      -21.89     53.16 o 
 -10   2   6        7.50      -17.59     34.84 o 
  -9   2   6      556.63      608.55     94.56 o 
  -8   2   6        9.26      -30.15     30.15 o 
  -7   2   6      343.83      351.45     68.91 o 
  -6   2   6     1669.04     1638.08    120.16 o 
  -5   2   6    13895.60    13781.64    511.44 o 
  -4   2   6      817.96      871.57     77.96 o 
  -3   2   6     2075.00     1828.56    143.16 o 
  -2   2   6     4525.89     4469.80    137.14 o 
  -1   2   6    20177.95    20701.42    490.49 o 
   0   2   6    18138.96    18659.34    391.06 o 
   1   2   6     9031.78     9010.25    211.88 o 
   2   2   6      310.93      249.05     28.53 o 
   3   2   6      121.44      143.29     23.77 o 
   4   2   6     1440.55     1344.42     72.65 o 
   5   2   6      254.84      192.47     47.29 o 
   6   2   6      934.39      965.29     68.28 o 
   7   2   6      656.88      597.31     62.20 o 
   8   2   6      774.78      784.75     91.33 o 
  -9   3   6      278.22      290.12     56.80 o 
  -8   3   6      102.43       17.46     31.16 o 
  -7   3   6     1622.01     1610.54     96.08 o 
  -6   3   6     2042.73     2061.24    153.07 o 
  -5   3   6      348.57      352.73     85.36 o 
  -4   3   6    25392.66    26073.97    750.70 o 
  -3   3   6      373.20      253.21     39.48 o 
  -2   3   6    15502.25    16036.28    388.18 o 
  -1   3   6      188.23      234.37     31.07 o 
   0   3   6      110.66      131.71     22.73 o 
   1   3   6     8606.70     8729.38    323.83 o 
   2   3   6     2360.82     2085.12     76.25 o 
   3   3   6     1107.11     1041.68     53.08 o 
   4   3   6      295.22      317.73     38.86 o 
   5   3   6     3097.35     3026.90    116.50 o 
   6   3   6      188.33      141.80     33.95 o 
   7   3   6       13.77       17.02     40.49 o 
   8   3   6      772.02      747.07     89.35 o 
  -9   4   6      348.90      369.17     59.79 o 
  -8   4   6      769.54      636.76     70.63 o 
  -7   4   6      886.81      870.42     72.23 o 
  -6   4   6      665.37      663.13     66.30 o 
  -5   4   6     8135.89     8403.40    293.32 o 
  -4   4   6     4640.03     4422.43    176.59 o 
  -3   4   6    26388.80    25996.95    745.05 o 
  -2   4   6     3021.10     2791.92    101.09 o 
  -1   4   6     4569.24     4658.16    145.71 o 
   0   4   6      109.10       82.04     28.46 o 
   1   4   6      189.13      170.02     21.18 o 
   2   4   6       49.39       52.30     17.14 o 
   3   4   6       43.79        9.63     13.66 o 
   4   4   6     1299.16     1200.87     65.55 o 
   5   4   6       54.81       44.47     22.86 o 
   6   4   6        0.58       40.62     37.95 o 
   7   4   6       22.19       38.71     39.34 o 
   8   4   6      231.25      250.64     72.31 o 
  -9   5   6       26.59       -0.84     30.40 o 
  -8   5   6     1595.58     1500.18    110.58 o 
  -7   5   6       10.26       31.55     29.30 o 
  -6   5   6     1290.39     1345.10     86.88 o 
  -5   5   6     3133.68     2956.71    114.33 o 
  -4   5   6    12985.94    12738.33    404.39 o 
  -3   5   6     2638.08     2811.98    130.00 o 
  -2   5   6    10164.24     9631.69    232.07 o 
  -1   5   6     4232.82     4194.32    122.94 o 
   0   5   6      910.31      768.88     44.57 o 
   1   5   6     1580.09     1548.46     65.24 o 
   2   5   6     1960.58     1890.28     73.93 o 
   3   5   6      220.58      176.19     26.85 o 
   4   5   6     4444.03     4278.53    140.17 o 
   5   5   6       13.83        1.27     33.73 o 
   6   5   6      955.37      964.08     88.58 o 
   7   5   6     1024.17     1030.39    218.38 o 
   8   5   6     1220.22     1364.22    196.98 o 
  -9   6   6       16.00        9.57     36.80 o 
  -8   6   6       11.57       13.22     31.74 o 
  -7   6   6     4281.08     4400.69    209.34 o 
  -6   6   6     3898.82     4092.89    146.28 o 
  -5   6   6      507.45      512.55     54.87 o 
  -4   6   6     1010.66      988.00     60.07 o 
  -3   6   6    18495.62    18623.16    493.92 o 
  -2   6   6     2535.81     2227.05     82.74 o 
  -1   6   6       16.33       -7.89     12.84 o 
   0   6   6    19199.06    20633.74    454.02 o 
   1   6   6     2907.00     3126.18    130.19 o 
   2   6   6      109.18      105.46     17.88 o 
   3   6   6      361.37      357.65     33.37 o 
   4   6   6       41.11       68.17     29.93 o 
   5   6   6      265.80      222.43     52.23 o 
   6   6   6     2511.12     2592.94    135.84 o 
   7   6   6       95.95      171.94     68.13 o 
  -8   7   6      469.11      397.63     55.24 o 
  -7   7   6     2292.40     2428.23    106.58 o 
  -6   7   6      331.66      309.36     43.69 o 
  -5   7   6     1924.19     1989.57     85.71 o 
  -4   7   6      155.43      155.64     29.56 o 
  -3   7   6     5910.01     6031.53    194.57 o 
  -2   7   6      744.98      724.86     46.86 o 
  -1   7   6     6533.33     6614.62    175.22 o 
   0   7   6      307.14      304.34     32.65 o 
   1   7   6    14435.99    14710.29    436.45 o 
   2   7   6        5.85       -4.09     12.84 o 
   3   7   6      285.70      197.25     52.61 o 
   4   7   6       72.54        2.67     27.96 o 
   5   7   6     5245.70     5318.79    201.94 o 
   6   7   6      420.44      373.50     82.74 o 
   7   7   6      429.78      359.77     85.53 o 
  -9   8   6      349.53      175.45     89.68 o 
  -8   8   6       61.78       28.38     46.59 o 
  -7   8   6        1.47       14.99     24.63 o 
  -6   8   6      270.39      274.56     43.59 o 
  -5   8   6      783.38      743.41     57.52 o 
  -4   8   6      294.84      280.73     38.15 o 
  -3   8   6     4664.21     4554.51    135.41 o 
  -2   8   6     4001.09     4067.36    125.62 o 
  -1   8   6     2803.94     2928.45    100.43 o 
   0   8   6    17353.45    18630.04    418.49 o 
   1   8   6      170.41      134.64     24.99 o 
   2   8   6     2874.23     2811.06    239.28 o 
   3   8   6      599.50      450.42     65.05 o 
   4   8   6      440.31      339.56     51.21 o 
   5   8   6       39.36       30.25     41.50 o 
   6   8   6     2541.58     2462.29    179.34 o 
   7   8   6      430.56      171.30    179.72 o 
  -8   9   6        2.96       -7.92     39.88 o 
  -7   9   6       27.15       16.67     37.23 o 
  -6   9   6        5.11       14.14     25.45 o 
  -5   9   6     1834.97     1661.73     82.77 o 
  -4   9   6     3091.36     3070.73    112.29 o 
  -3   9   6     2932.28     2957.02    128.05 o 
  -2   9   6     4861.48     5024.45    147.77 o 
  -1   9   6     6219.42     6583.89    178.55 o 
   0   9   6     2255.34     1945.43     80.28 o 
   1   9   6     3409.62     3462.40    139.14 o 
   2   9   6      149.40      118.06     40.86 o 
   3   9   6     2155.60     2163.72    126.46 o 
   4   9   6      105.72       81.10     41.13 o 
   5   9   6      792.98      745.90     92.38 o 
   6   9   6      478.99      542.56     99.56 o 
   7   9   6     1431.03     1696.29    237.71 o 
  -8  10   6      386.58      267.65    122.15 o 
  -7  10   6      272.20      272.25     54.60 o 
  -6  10   6     1393.91     1505.60     95.68 o 
  -5  10   6     1007.04      854.89     64.17 o 
  -4  10   6      116.84      106.26     30.74 o 
  -3  10   6    15443.08    16144.04    368.35 o 
  -2  10   6     2907.71     3135.89    108.42 o 
  -1  10   6      348.67      318.19     38.37 o 
   0  10   6     1755.09     1622.57     90.05 o 
   1  10   6      530.51      560.52     62.97 o 
   2  10   6     1873.64     1803.20    151.81 o 
   3  10   6      352.14      396.61     66.32 o 
   4  10   6     1871.17     1790.10    158.88 o 
   5  10   6     1487.00     1054.83    195.71 o 
   6  10   6      464.06      232.93    100.64 o 
  -8  11   6       17.39       -4.91     36.48 o 
  -7  11   6      571.24      517.24     72.82 o 
  -6  11   6     1673.48     1738.32    105.64 o 
  -5  11   6      153.28      101.72     39.73 o 
  -4  11   6     4023.02     4243.88    140.79 o 
  -3  11   6     1372.56     1252.11     67.04 o 
  -2  11   6     4505.94     4572.78    172.10 o 
  -1  11   6        5.38       32.15     20.65 o 
   0  11   6      124.65       69.91     31.99 o 
   1  11   6       90.98       67.05     30.69 o 
   2  11   6     1031.47     1118.16     96.82 o 
   3  11   6     4547.83     4632.17    277.08 o 
   4  11   6       13.79      -35.42     37.07 o 
   5  11   6        1.44      -34.28     34.28 o 
   6  11   6        1.04       -1.25     41.07 o 
  -7  12   6      116.58       78.89     40.91 o 
  -6  12   6     1148.93     1109.66     87.40 o 
  -5  12   6     9688.69    10521.77    403.14 o 
  -4  12   6      294.36      330.00     51.20 o 
  -3  12   6      585.73      551.32     48.98 o 
  -2  12   6      639.60      606.77     57.79 o 
  -1  12   6     8123.86     8761.80    487.20 o 
   0  12   6      630.85      685.65     71.61 o 
   1  12   6      774.98      777.12     81.52 o 
   2  12   6      457.44      485.78     73.97 o 
   3  12   6      226.62      209.66     71.73 o 
   4  12   6       83.08      114.58     47.13 o 
   5  12   6       11.68       41.75     38.82 o 
  -7  13   6      139.89      120.05     48.67 o 
  -6  13   6     1234.26     1287.46     98.33 o 
  -5  13   6      898.44      875.09     78.50 o 
  -4  13   6     3435.73     3545.58    147.22 o 
  -3  13   6       35.35       29.08     29.97 o 
  -2  13   6      294.35      282.83     79.68 o 
  -1  13   6     4670.65     4517.58    226.14 o 
   0  13   6     1467.97     1539.50     96.63 o 
   1  13   6        1.11      -18.97     30.52 o 
   2  13   6        6.17      -16.14     37.94 o 
   3  13   6       23.40       -3.39     39.16 o 
   4  13   6       41.99      -21.23     39.92 o 
   5  13   6      151.62       24.12     38.36 o 
  -6  14   6      130.99      192.70     49.55 o 
  -5  14   6      440.43      386.62     64.95 o 
  -4  14   6      225.70      251.11     50.19 o 
  -3  14   6      890.99      841.85    363.81 o 
  -2  14   6     3772.79     3716.57    201.93 o 
  -1  14   6      713.98      635.08     91.40 o 
   0  14   6     1210.06     1545.46    167.15 o 
   1  14   6       88.85      106.64     62.08 o 
   2  14   6      480.44      489.79     74.27 o 
   3  14   6      418.12      342.92    109.82 o 
   4  14   6      417.26      160.14     84.29 o 
  -5  15   6       31.30       30.00     37.08 o 
  -4  15   6       36.72       97.28     77.51 o 
  -3  15   6      255.49      354.65    113.59 o 
  -2  15   6      242.23      280.97    105.63 o 
  -1  15   6     2732.71     2841.75    259.94 o 
   0  15   6        0.05       47.23     39.26 o 
   1  15   6     1410.50     1492.09    115.16 o 
   2  15   6     1354.41     1509.48    164.52 o 
   3  15   6      683.14      568.71    116.06 o 
  -4  16   6      126.22      296.37    104.10 o 
  -3  16   6       75.60       25.46     66.17 o 
  -2  16   6     1015.58      538.60    207.24 o 
  -1  16   6       61.34       58.86     77.56 o 
   0  16   6     1605.12     1718.12    157.79 o 
   1  16   6      995.23     1085.32    130.45 o 
   2  16   6     1153.84     1391.41    147.51 o 
  -2  17   6      415.95       11.13    135.32 o 
  -1  17   6      263.18       86.44    133.97 o 
   0  17   6       25.06       99.99    129.91 o 
   1  17   6     2155.74     1792.23    200.00 o 
  -9   0   7     4419.41     4813.76    372.16 o 
  -7   0   7     5180.36     5145.03    366.75 o 
  -5   0   7    15385.80    16467.25    854.27 o 
  -3   0   7     4664.80     4392.91    292.45 o 
  -1   0   7     4006.10     4390.13    196.16 o 
   1   0   7      255.59      262.75     56.00 o 
   3   0   7      448.09      322.06     62.27 o 
   5   0   7     5329.32     5277.00    270.09 o 
   7   0   7     4044.79     4612.07    241.75 o 
 -10   1   7      860.09     1012.43    152.91 o 
  -9   1   7     1089.30     1106.33    113.11 o 
  -8   1   7     4582.97     5033.19    263.48 o 
  -7   1   7      613.14      606.38     85.30 o 
  -6   1   7    10826.76    10636.48    429.16 o 
  -5   1   7     1576.26     1252.02    217.59 o 
  -4   1   7      666.96      566.07     74.11 o 
  -3   1   7      139.80      177.64     44.43 o 
  -2   1   7     1016.99      706.42     72.35 o 
  -1   1   7     1737.23     1707.53     68.82 o 
   0   1   7     3799.91     3611.48    123.31 o 
   1   1   7      105.81       85.91     21.10 o 
   2   1   7       75.28       66.45     26.20 o 
   3   1   7     5241.02     5108.27    161.97 o 
   4   1   7       40.41       20.29     24.14 o 
   5   1   7        3.89       14.93     24.78 o 
   6   1   7     5246.94     5675.56    188.86 o 
   7   1   7       90.29       66.19     34.23 o 
   8   1   7     1150.56     1091.62    103.93 o 
  -9   2   7     1004.66      947.92    103.55 o 
  -8   2   7     1737.36     1575.99    245.91 o 
  -7   2   7     5927.74     5907.26    284.82 o 
  -6   2   7    11260.53    11435.46    454.73 o 
  -5   2   7     1556.48     1387.38    128.16 o 
  -4   2   7      291.96      270.57     54.01 o 
  -3   2   7      287.67      286.67     45.72 o 
  -2   2   7    13555.78    13745.50    347.96 o 
  -1   2   7      256.74      203.31     32.50 o 
   0   2   7      601.78      502.39     41.32 o 
   1   2   7      727.02      611.33     42.26 o 
   2   2   7     8073.41     7856.13    218.24 o 
   3   2   7       10.95       46.72     21.39 o 
   4   2   7     6325.00     6034.83    186.01 o 
   5   2   7     3487.53     3290.89    132.40 o 
   6   2   7      643.65      601.33     61.68 o 
   7   2   7      899.87      794.01     86.93 o 
   8   2   7       10.09      -11.22     43.46 o 
  -9   3   7      905.19      929.07    103.37 o 
  -8   3   7     1549.47     1797.15    152.91 o 
  -7   3   7      519.10      484.60     81.41 o 
  -6   3   7      511.09      438.12     74.48 o 
  -5   3   7     7352.40     7003.66    305.72 o 
  -4   3   7       56.81       54.09     27.72 o 
  -3   3   7     7195.06     7245.03    254.95 o 
  -2   3   7     2240.57     2199.70     92.21 o 
  -1   3   7     2692.92     2691.74    153.08 o 
   0   3   7     1526.51     1535.57     66.87 o 
   1   3   7      686.38      691.26     47.09 o 
   2   3   7     3221.92     3026.52    113.81 o 
   3   3   7    12790.54    12223.51    310.53 o 
   4   3   7     3497.67     3269.04    125.30 o 
   5   3   7     1897.97     1973.93     96.94 o 
   6   3   7      197.16      188.90     54.28 o 
   7   3   7      119.59      150.16     49.41 o 
  -9   4   7      245.71      233.75     59.07 o 
  -8   4   7      111.16      105.23     45.68 o 
  -7   4   7      267.93      297.64     62.10 o 
  -6   4   7     1209.69     1144.33    104.97 o 
  -5   4   7     1679.01     1528.51    101.85 o 
  -4   4   7    20432.67    21055.08    629.22 o 
  -3   4   7     4077.65     4083.81    170.65 o 
  -2   4   7      687.33      604.43     48.74 o 
  -1   4   7     1896.77     1729.46    145.53 o 
   0   4   7     2210.42     2179.62     80.93 o 
   1   4   7      346.49      332.44     29.17 o 
   2   4   7     7039.64     6916.38    180.18 o 
   3   4   7      230.46      236.18     39.36 o 
   4   4   7     9240.59     9320.08    255.74 o 
   5   4   7       14.27      -14.09     35.00 o 
   6   4   7     1871.34     1787.17    127.62 o 
   7   4   7      141.13      226.99     54.90 o 
  -9   5   7        6.87       31.10     64.20 o 
  -8   5   7     1674.16     1645.53    133.60 o 
  -7   5   7       26.43       52.66     39.54 o 
  -6   5   7     1508.33     1296.68    112.68 o 
  -5   5   7    10838.60    10251.80    351.86 o 
  -4   5   7      404.68      327.00     51.83 o 
  -3   5   7    10676.63    10593.84    351.67 o 
  -2   5   7     3194.11     3304.42    121.53 o 
  -1   5   7       47.42       39.28     16.97 o 
   0   5   7     1443.01     1507.89     65.80 o 
   1   5   7    13139.94    13646.50    285.04 o 
   2   5   7      267.19      256.58     34.00 o 
   3   5   7     2934.98     2817.45    111.32 o 
   4   5   7        9.27        0.89     34.62 o 
   5   5   7     5920.50     5960.53    221.68 o 
   6   5   7     2042.50     2288.61    166.46 o 
   7   5   7      112.23      145.69     49.24 o 
  -9   6   7      763.24      251.62    216.63 o 
  -8   6   7       25.83       41.04     36.07 o 
  -7   6   7     8734.95     9197.07    297.02 o 
  -6   6   7       31.53       52.36     32.52 o 
  -5   6   7      195.90      212.72     46.73 o 
  -4   6   7     5428.98     5224.99    212.08 o 
  -3   6   7      189.03      188.31     29.43 o 
  -2   6   7       73.69       66.75     21.09 o 
  -1   6   7      773.10      777.82     53.88 o 
   0   6   7     3953.99     4106.45    126.85 o 
   1   6   7     1780.70     1585.08     71.35 o 
   2   6   7     2879.96     2845.49    100.87 o 
   3   6   7        7.46       -6.20     27.03 o 
   4   6   7     1256.85      977.78     84.92 o 
   5   6   7     3129.03     3208.47    214.36 o 
   6   6   7      715.27      726.84     86.53 o 
   7   6   7      846.87      478.99    502.00 o 
  -9   7   7       29.79       51.72     63.64 o 
  -8   7   7     6347.31     6682.45    224.74 o 
  -7   7   7      518.12      425.28     58.13 o 
  -6   7   7     4135.32     4172.16    143.66 o 
  -5   7   7       75.06       43.66     29.09 o 
  -4   7   7      952.10      821.79     67.42 o 
  -3   7   7      679.02      618.84     48.13 o 
  -2   7   7       20.70        5.71     17.04 o 
  -1   7   7     4502.90     4865.14    144.81 o 
   0   7   7        5.93        6.93     15.02 o 
   1   7   7      461.16      497.92     43.44 o 
   2   7   7     4893.38     4931.86    197.35 o 
   3   7   7      310.78      274.25     46.98 o 
   4   7   7     3592.03     3364.76    155.21 o 
   5   7   7      759.52      637.89     78.87 o 
   6   7   7     1087.26     1076.48    127.47 o 
   7   7   7       87.16       30.69     37.80 o 
  -8   8   7        9.32      -16.90     46.83 o 
  -7   8   7     9740.39    10747.41    284.20 o 
  -6   8   7       41.84       32.91     27.54 o 
  -5   8   7      931.97      880.35     73.81 o 
  -4   8   7     4218.61     4200.44    167.66 o 
  -3   8   7      552.02      537.25     46.38 o 
  -2   8   7     2470.14     2434.71     94.64 o 
  -1   8   7      485.42      434.75     40.23 o 
   0   8   7      253.04      288.75     36.90 o 
   1   8   7     1435.77     1263.02     74.19 o 
   2   8   7       72.00       69.23     39.35 o 
   3   8   7      180.05      157.48     47.30 o 
   4   8   7      143.39       75.77     44.70 o 
   5   8   7     2451.47     2486.92    139.62 o 
   6   8   7       84.75      138.48     70.08 o 
  -8   9   7     1397.58     1361.82    111.98 o 
  -7   9   7       53.04       60.40     42.13 o 
  -6   9   7     2821.72     2775.87    114.29 o 
  -5   9   7     2924.42     3016.85    117.59 o 
  -4   9   7     2384.26     2334.34    119.09 o 
  -3   9   7     1035.55     1214.01     80.47 o 
  -2   9   7       25.78       30.45     18.66 o 
  -1   9   7      626.88      614.90     48.79 o 
   0   9   7     1522.92     1443.57     71.17 o 
   1   9   7     1302.26     1186.42     92.26 o 
   2   9   7      174.36      147.01     47.80 o 
   3   9   7       25.29       28.90     37.67 o 
   4   9   7      123.98      214.04     55.26 o 
   5   9   7     2860.22     2706.95    190.90 o 
   6   9   7     1676.93     1848.10    163.76 o 
  -8  10   7        1.31      -35.60     35.60 o 
  -7  10   7      437.54      325.56     62.78 o 
  -6  10   7      403.17      343.00     59.64 o 
  -5  10   7     3195.40     3262.19    124.22 o 
  -4  10   7     2602.86     2719.28    131.96 o 
  -3  10   7       98.40       79.67     29.77 o 
  -2  10   7      495.82      417.30     48.91 o 
  -1  10   7     1964.24     1910.17     84.62 o 
   0  10   7      570.15      564.94     63.93 o 
   1  10   7      936.97      881.20     84.11 o 
   2  10   7      291.22      202.67     55.80 o 
   3  10   7       17.72       21.27     39.23 o 
   4  10   7     3439.97     3754.96    186.57 o 
   5  10   7      191.09      253.44     73.16 o 
   6  10   7      411.52      519.88     98.92 o 
  -7  11   7      477.64      451.91     69.17 o 
  -6  11   7        0.55       -7.88     37.18 o 
  -5  11   7     3949.95     4160.02    146.36 o 
  -4  11   7     1906.72     2053.94    113.99 o 
  -3  11   7     2811.65     2888.91    133.23 o 
  -2  11   7       27.53       49.06     23.85 o 
  -1  11   7     1662.42     1724.69     98.71 o 
   0  11   7     1535.34     1597.13     98.28 o 
   1  11   7      266.25      240.02     55.08 o 
   2  11   7     2595.65     2794.40    152.39 o 
   3  11   7     6806.97     6333.56    472.32 o 
   4  11   7      246.95      207.90     59.34 o 
  -7  12   7      277.02      194.79     55.29 o 
  -6  12   7     2058.92     2467.86    129.41 o 
  -5  12   7        0.28      -17.84     36.73 o 
  -4  12   7      526.74      469.85     61.23 o 
  -3  12   7      344.91      440.28     54.91 o 
  -2  12   7     3669.23     4103.42    209.43 o 
  -1  12   7      638.32      628.62     91.78 o 
   0  12   7      260.85      276.58     49.53 o 
   1  12   7      948.60     1000.61     93.85 o 
   2  12   7     3731.63     4057.68    192.34 o 
   3  12   7        0.29        4.24     61.18 o 
   4  12   7     2831.01     2914.10    220.01 o 
   5  12   7        0.39       -4.08     34.94 o 
  -6  13   7     1587.41     1471.89    103.74 o 
  -5  13   7     1545.39     1777.47    107.00 o 
  -4  13   7       94.97       60.81     43.58 o 
  -3  13   7     2150.49     2224.91    147.48 o 
  -2  13   7      229.25      347.46     68.58 o 
  -1  13   7     1328.43     1350.54    115.55 o 
   0  13   7      527.95      550.59     67.59 o 
   1  13   7     1606.57     1695.23    119.21 o 
   2  13   7       11.82       20.58     43.19 o 
   3  13   7     3102.96     3058.58    225.66 o 
   4  13   7        8.41       19.41     42.23 o 
  -5  14   7     2055.02     2157.07    120.22 o 
  -4  14   7       79.33       67.05     70.00 o 
  -3  14   7     1049.76     1143.12    155.57 o 
  -2  14   7     1926.78     2190.59    150.92 o 
  -1  14   7      229.89      183.63     63.60 o 
   0  14   7     1223.44     1295.44    141.29 o 
   1  14   7        8.38        5.85     39.28 o 
   2  14   7     1137.87     1308.46    113.52 o 
   3  14   7       68.33       57.82     70.15 o 
  -4  15   7      315.81      129.77    149.72 o 
  -3  15   7       54.63       65.55     71.94 o 
  -2  15   7        5.57       28.25     65.32 o 
  -1  15   7      788.46      702.91    101.59 o 
   0  15   7      299.67      236.04     72.64 o 
   1  15   7     1433.54     1636.49    160.51 o 
   2  15   7        0.78      -18.99     35.86 o 
   3  15   7      131.71       33.62     46.14 o 
  -3  16   7      581.01      646.95    204.14 o 
  -2  16   7       13.50       48.82     69.31 o 
  -1  16   7        6.56      -23.28     67.39 o 
   0  16   7     1158.52      920.43    368.10 o 
   1  16   7        0.40      -20.69     43.22 o 
  -8   0   8     1726.62     1882.13    210.98 o 
  -6   0   8     6803.58     6832.25    442.49 o 
  -4   0   8     1351.21     1063.02    135.56 o 
  -2   0   8    21365.76    21747.21   1087.69 o 
   0   0   8    17072.98    16671.87    573.63 o 
   2   0   8     3918.37     4160.87    206.51 o 
   4   0   8      119.15       91.29     45.65 o 
   6   0   8      432.80      410.47     85.02 o 
  -9   1   8      723.63      745.37     93.51 o 
  -8   1   8       10.79       28.48     52.59 o 
  -7   1   8     3380.86     3315.74    332.62 o 
  -6   1   8        2.79      -12.22     28.50 o 
  -5   1   8      239.23      168.87     51.89 o 
  -4   1   8      197.50      182.22     50.01 o 
  -3   1   8     1390.35     1312.23    106.21 o 
  -2   1   8       60.99       34.43     55.53 o 
  -1   1   8    26658.64    27031.38    608.93 o 
   0   1   8      839.02      818.07     69.54 o 
   1   1   8     3424.81     3348.91    218.79 o 
   2   1   8     7948.35     8083.80    368.67 o 
   3   1   8     4416.03     4321.72    151.34 o 
   4   1   8        9.38       51.65     27.13 o 
   5   1   8     1314.16     1298.11     83.92 o 
   6   1   8      638.01      619.88     66.53 o 
   7   1   8      650.41      529.55     79.00 o 
  -9   2   8     2267.34     2327.96    239.94 o 
  -8   2   8     1402.87     1282.32    120.31 o 
  -7   2   8      766.58      823.25    102.87 o 
  -6   2   8      609.05      453.98     77.50 o 
  -5   2   8     3170.32     3108.10    210.35 o 
  -4   2   8     2129.97     1882.60    129.78 o 
  -3   2   8        8.30       -4.32     25.67 o 
  -2   2   8     2956.74     2730.69    109.65 o 
  -1   2   8     5723.85     5531.93    176.39 o 
   0   2   8     9302.05     9278.61    229.09 o 
   1   2   8     6292.28     6364.87    274.00 o 
   2   2   8     3705.78     3481.71    131.76 o 
   3   2   8     3560.71     3273.30    128.31 o 
   4   2   8       22.06        2.27     22.77 o 
   5   2   8       48.49       95.37     34.95 o 
   6   2   8       21.94      -21.78     27.90 o 
   7   2   8      328.15      433.56     75.01 o 
  -9   3   8      719.60      683.07    144.00 o 
  -8   3   8      412.94      375.11     78.40 o 
  -7   3   8       21.71       30.04     34.55 o 
  -6   3   8       83.20       20.88     39.46 o 
  -5   3   8      895.08      823.46     90.89 o 
  -4   3   8     2007.59     1771.01    126.68 o 
  -3   3   8     1021.55      906.09     75.51 o 
  -2   3   8     1356.77     1441.07     77.72 o 
  -1   3   8       19.61       28.38     23.22 o 
   0   3   8       65.93       39.00     22.45 o 
   1   3   8     5848.92     5516.25    156.55 o 
   2   3   8    13246.89    13129.37    337.33 o 
   3   3   8       73.30       68.66     32.36 o 
   4   3   8     2350.16     2104.61    126.43 o 
   5   3   8      101.26      142.59     37.70 o 
   6   3   8     1422.69     1238.57    151.69 o 
   7   3   8        3.80       25.96     40.48 o 
  -9   4   8      937.20      879.89    135.09 o 
  -8   4   8       94.88       86.98     44.63 o 
  -7   4   8      706.20      652.59     96.68 o 
  -6   4   8      337.52      374.82     72.48 o 
  -5   4   8       49.35       52.53     39.37 o 
  -4   4   8     3102.47     3092.93    152.31 o 
  -3   4   8     6876.54     6657.31    249.79 o 
  -2   4   8     1261.81     1117.49     69.14 o 
  -1   4   8        3.24       12.90     20.84 o 
   0   4   8      781.98      805.40     49.84 o 
   1   4   8     2349.23     2133.32     87.10 o 
   2   4   8      410.82      418.55     59.41 o 
   3   4   8     5872.74     5944.02    187.28 o 
   4   4   8       37.32       32.17     35.84 o 
   5   4   8     1846.04     1788.51    119.61 o 
   6   4   8      566.54      655.59     87.97 o 
   7   4   8       30.35      -37.05     40.90 o 
  -9   5   8      479.72      628.01    112.81 o 
  -8   5   8     1876.78     1885.99    188.23 o 
  -7   5   8      155.61      130.43     87.43 o 
  -6   5   8       97.12       77.64     46.40 o 
  -5   5   8       25.37       49.79     34.84 o 
  -4   5   8      425.32      356.80     73.11 o 
  -3   5   8       58.33       87.36     33.83 o 
  -2   5   8     3637.33     3496.08    131.59 o 
  -1   5   8     3683.64     3515.66    117.02 o 
   0   5   8     3391.42     3529.73    117.55 o 
   1   5   8     2783.30     2723.14    127.30 o 
   2   5   8     1096.16     1059.64     61.65 o 
   3   5   8       23.64       68.73     24.87 o 
   4   5   8     7867.77     8394.19    283.78 o 
   5   5   8      284.15      396.36     69.74 o 
   6   5   8       71.87       79.99     54.14 o 
   7   5   8       60.83      108.62     37.21 o 
  -9   6   8      118.18       55.17     90.77 o 
  -8   6   8     3022.75     3087.49    225.86 o 
  -7   6   8     1842.56     2061.23    154.27 o 
  -6   6   8       12.25      -23.84     25.08 o 
  -5   6   8      779.71      633.16     73.40 o 
  -4   6   8     1657.59     1539.34    105.64 o 
  -3   6   8     2786.92     2467.60     98.61 o 
  -2   6   8      308.98      230.45     38.34 o 
  -1   6   8      490.85      484.58     42.58 o 
   0   6   8    14510.27    15413.78    361.77 o 
   1   6   8       73.56       53.71     32.91 o 
   2   6   8     2737.31     2824.33    131.74 o 
   3   6   8     3437.63     3628.96    203.77 o 
   4   6   8      766.63      774.55     88.35 o 
   5   6   8      641.65      728.00     86.63 o 
   6   6   8        5.23       26.70     45.54 o 
  -8   7   8      207.70      194.29     54.20 o 
  -7   7   8     1169.20     1268.17    103.44 o 
  -6   7   8      399.61      454.38     68.02 o 
  -5   7   8       38.48        7.85     27.61 o 
  -4   7   8      318.32      360.62     53.15 o 
  -3   7   8     2539.36     2640.77    101.57 o 
  -2   7   8       15.43       -1.72     19.32 o 
  -1   7   8     3640.42     3607.76    122.49 o 
   0   7   8      248.60      267.92     35.97 o 
   1   7   8    19401.19    21159.82    529.88 o 
   2   7   8      243.60      208.35     57.66 o 
   3   7   8      845.73      696.65     82.18 o 
   4   7   8        5.06        1.58     39.58 o 
   5   7   8      322.37      309.30     66.42 o 
   6   7   8      209.66      164.29     87.44 o 
  -8   8   8     3736.88     4010.43    205.69 o 
  -7   8   8       49.74       46.21     35.62 o 
  -6   8   8       99.70      109.75     37.16 o 
  -5   8   8     1270.80     1190.54     87.01 o 
  -4   8   8     4591.66     4772.91    186.26 o 
  -3   8   8     3042.19     3051.46    113.62 o 
  -2   8   8     3136.05     3035.08    112.12 o 
  -1   8   8       98.40       65.01     25.60 o 
   0   8   8    15377.32    16770.19    489.33 o 
   1   8   8        2.97      -23.34     33.96 o 
   2   8   8     1275.20     1381.94    105.07 o 
   3   8   8      373.44      415.04     87.17 o 
   4   8   8      428.56      337.67    111.06 o 
   5   8   8       25.43       58.89     52.24 o 
   6   8   8       36.52       70.75     62.51 o 
  -8   9   8      140.63      206.59     72.56 o 
  -7   9   8     1664.02     1633.90    107.44 o 
  -6   9   8      198.09      138.70     43.73 o 
  -5   9   8      323.22      333.96     58.58 o 
  -4   9   8       10.34       22.32     28.38 o 
  -3   9   8     1645.89     1556.85     94.78 o 
  -2   9   8     3652.92     3918.66    132.97 o 
  -1   9   8     6649.89     6932.43    196.81 o 
   0   9   8     1344.76     1349.73     99.14 o 
   1   9   8     1523.25     1636.60    114.04 o 
   2   9   8      275.45      271.37     60.69 o 
   3   9   8     1688.40     1750.52    121.95 o 
   4   9   8     2462.50     2328.73    189.26 o 
   5   9   8       29.69       37.27     56.73 o 
   6   9   8      301.15      215.91    107.88 o 
  -7  10   8        2.29       -6.58     39.68 o 
  -6  10   8     2112.11     2316.55    131.24 o 
  -5  10   8      131.37      159.45     41.65 o 
  -4  10   8      461.72      446.00     61.23 o 
  -3  10   8     3144.17     3203.49    144.82 o 
  -2  10   8     5392.12     5739.24    207.56 o 
  -1  10   8       18.20       -6.74     22.97 o 
   0  10   8     1042.23      947.08     94.96 o 
   1  10   8     1096.88     1034.92     95.69 o 
   2  10   8     1087.49     1083.00     99.17 o 
   3  10   8     2970.65     3244.78    171.11 o 
   4  10   8      426.87      551.48     98.61 o 
   5  10   8      184.84       12.96    108.83 o 
  -7  11   8      273.50      184.20     62.87 o 
  -6  11   8      315.51      197.40     59.95 o 
  -5  11   8      989.43      974.82     82.53 o 
  -4  11   8      645.47      557.13     64.48 o 
  -3  11   8      229.97      263.18     45.99 o 
  -2  11   8      382.53      457.68     54.39 o 
  -1  11   8      698.23      873.10     80.01 o 
   0  11   8        4.15      -13.74     36.43 o 
   1  11   8       16.03       37.34     39.59 o 
   2  11   8     5293.86     5691.62    240.57 o 
   3  11   8      963.87     1111.82    110.36 o 
   4  11   8      673.90      619.57    106.17 o 
   5  11   8        1.25      -15.19     45.37 o 
  -6  12   8      118.34      114.70     49.25 o 
  -5  12   8      862.97      888.84     97.88 o 
  -4  12   8      746.67      758.26     75.53 o 
  -3  12   8        1.74       34.20     27.84 o 
  -2  12   8       97.87       92.80     42.46 o 
  -1  12   8      474.81      553.66     85.76 o 
   0  12   8      475.84      661.78     85.81 o 
   1  12   8     1221.14     1311.91    114.24 o 
   2  12   8       45.98      107.18     49.04 o 
   3  12   8     1949.66     1949.90    139.15 o 
   4  12   8       86.42       55.26     53.94 o 
  -6  13   8      588.07      504.08     86.94 o 
  -5  13   8       69.48        6.79     41.37 o 
  -4  13   8      246.85      217.83     75.49 o 
  -3  13   8      392.79      434.08     79.26 o 
  -2  13   8       24.61       64.76     37.87 o 
  -1  13   8     2866.41     2990.01    237.35 o 
   0  13   8        0.90       11.56     43.80 o 
   1  13   8      214.23      163.14     58.33 o 
   2  13   8     2099.64     2115.88    142.43 o 
   3  13   8      184.47      177.84     60.46 o 
  -5  14   8       85.45      110.44     45.39 o 
  -4  14   8      105.74       64.98     69.47 o 
  -3  14   8      110.15       90.55     69.45 o 
  -2  14   8     2367.28     2520.69    253.53 o 
  -1  14   8      282.05      318.01     77.12 o 
   0  14   8     1722.55     1717.80    160.68 o 
   1  14   8       95.84      116.31     52.31 o 
   2  14   8      922.88      991.66    103.19 o 
   3  14   8        7.04       -8.55     36.53 o 
  -4  15   8       10.26      -20.71     52.75 o 
  -3  15   8      531.05       74.75    192.21 o 
  -2  15   8       60.10       19.05     60.28 o 
  -1  15   8     1708.13     1801.78    202.71 o 
   0  15   8      232.56      248.00     72.51 o 
   1  15   8     1287.72     1373.70    344.32 o 
  -7   0   9      603.03      545.91    128.88 o 
  -5   0   9     4645.55     4526.25    336.36 o 
  -3   0   9     6654.68     6236.54    409.55 o 
  -1   0   9     4308.34     4044.62    285.84 o 
   1   0   9    10314.96    11306.62    432.59 o 
   3   0   9       51.63      120.26     52.52 o 
   5   0   9     1419.74     1319.96    126.68 o 
  -9   1   9      174.02       47.87    101.43 o 
  -8   1   9      358.35      445.05     83.77 o 
  -7   1   9      824.73      733.86     93.04 o 
  -6   1   9     1829.84     1843.53    142.70 o 
  -5   1   9      936.50      897.47     98.24 o 
  -4   1   9     1048.73      987.44     97.26 o 
  -3   1   9     2258.65     2174.36    150.54 o 
  -2   1   9    11148.23    11336.54    459.49 o 
  -1   1   9     1938.65     1796.66     92.26 o 
   0   1   9     1552.67     1471.03     86.04 o 
   1   1   9     1783.92     1638.45     92.67 o 
   2   1   9     1859.90     1777.55     97.03 o 
   3   1   9     1725.22     1604.47     92.39 o 
   4   1   9      298.48      243.95     47.12 o 
   5   1   9       42.27       61.28     32.83 o 
   6   1   9     1788.68     1872.41    108.31 o 
  -9   2   9       19.22       30.10     43.04 o 
  -8   2   9      597.03      568.17     93.37 o 
  -7   2   9     2807.07     2690.76    181.23 o 
  -6   2   9     5472.20     5663.35    281.94 o 
  -5   2   9       64.05       79.46     44.06 o 
  -4   2   9     1949.97     1863.89    156.57 o 
  -3   2   9      469.55      430.25     76.59 o 
  -2   2   9     9412.78     9471.93    373.86 o 
  -1   2   9     4866.61     4895.48    168.94 o 
   0   2   9       38.11       57.62     26.15 o 
   1   2   9      972.76      941.60     73.63 o 
   2   2   9      159.26      197.18     47.40 o 
   3   2   9      669.80      516.05     59.05 o 
   4   2   9     1359.91     1210.14     83.91 o 
   5   2   9     1217.58     1156.20     83.79 o 
   6   2   9      143.23      114.89     48.86 o 
  -9   3   9       19.25       39.66     30.78 o 
  -8   3   9      104.71      141.56     53.05 o 
  -7   3   9     1120.40     1069.76    109.48 o 
  -6   3   9      599.36      632.38     99.56 o 
  -5   3   9     8048.42     7930.29    500.88 o 
  -4   3   9     1236.36     1200.33    110.98 o 
  -3   3   9    14623.00    14724.59    473.50 o 
  -2   3   9       57.17       39.57     26.33 o 
  -1   3   9     2543.43     2308.96    107.31 o 
   0   3   9     3935.37     3818.51    129.61 o 
   1   3   9      293.92      264.07     47.48 o 
   2   3   9     1168.74     1055.32     77.80 o 
   3   3   9     1132.46      932.53     73.70 o 
   4   3   9     4450.81     4265.70    160.19 o 
   5   3   9      184.22      206.69     58.82 o 
   6   3   9      142.61       94.61     47.51 o 
  -9   4   9       94.38       17.81     77.01 o 
  -8   4   9      118.09       32.20     37.07 o 
  -7   4   9      616.48      425.48     82.17 o 
  -6   4   9     2060.82     1946.79    148.84 o 
  -5   4   9     3915.02     3983.67    221.21 o 
  -4   4   9    15840.17    16277.57    520.35 o 
  -3   4   9     5310.77     5379.87    222.98 o 
  -2   4   9     3965.28     3951.62    148.26 o 
  -1   4   9      227.36      231.15     43.66 o 
   0   4   9      559.43      584.79     61.46 o 
   1   4   9       75.02       68.86     28.02 o 
   2   4   9       63.74       70.87     30.54 o 
   3   4   9      164.92      189.05     43.15 o 
   4   4   9      164.37       88.84     49.15 o 
   5   4   9       19.09       89.13     70.17 o 
   6   4   9      317.38      259.63     77.30 o 
  -8   5   9      162.05      103.96     47.98 o 
  -7   5   9      457.28      504.17     91.47 o 
  -6   5   9     1589.72     1460.72    129.67 o 
  -5   5   9     5673.88     5710.29    241.11 o 
  -4   5   9        3.70       19.12     33.13 o 
  -3   5   9    15630.88    15800.80    509.08 o 
  -2   5   9      808.33      777.38     68.21 o 
  -1   5   9      133.79      163.35     29.95 o 
   0   5   9      971.76      930.79     71.46 o 
   1   5   9     2935.59     3169.54    164.94 o 
   2   5   9        7.29       -2.68     22.96 o 
   3   5   9      246.91      221.55     57.52 o 
   4   5   9        4.37      -25.47     42.10 o 
   5   5   9     1221.60     1380.42    114.01 o 
   6   5   9      442.68      233.71    171.17 o 
  -8   6   9      898.23      966.66    115.97 o 
  -7   6   9     2790.94     2965.85    194.47 o 
  -6   6   9      363.58      286.39     67.94 o 
  -5   6   9      176.38      127.02     42.04 o 
  -4   6   9     7726.58     7600.75    292.84 o 
  -3   6   9      427.78      422.40     48.39 o 
  -2   6   9      210.47      217.01     36.41 o 
  -1   6   9     6454.74     6580.64    189.84 o 
   0   6   9     2224.56     2202.27    129.30 o 
   1   6   9      614.07      657.64     62.96 o 
   2   6   9       10.30       -6.76     30.62 o 
   3   6   9      206.82      162.46     62.59 o 
   4   6   9      333.85      399.78     70.80 o 
   5   6   9     1074.71      801.12    106.17 o 
   6   6   9       10.18       44.02     45.88 o 
  -8   7   9      953.16     1065.59    173.76 o 
  -7   7   9      963.53     1195.64    166.19 o 
  -6   7   9     1334.96     1388.36     97.36 o 
  -5   7   9        2.53      -26.09     26.09 o 
  -4   7   9      203.36      178.80     43.41 o 
  -3   7   9     1115.94      974.39     64.87 o 
  -2   7   9      814.85      866.27     60.48 o 
  -1   7   9      763.17      805.37     57.13 o 
   0   7   9    10161.87    10607.35    305.83 o 
   1   7   9      499.47      482.08     60.57 o 
   2   7   9       64.88       53.10     54.02 o 
   3   7   9       67.66       59.05     47.22 o 
   4   7   9     1207.51     1400.13    114.27 o 
   5   7   9        7.29       47.88     50.23 o 
  -8   8   9        0.56      -44.53     70.65 o 
  -7   8   9     2028.45     2186.45    143.86 o 
  -6   8   9      765.80      781.83     82.53 o 
  -5   8   9      603.46      618.57     71.94 o 
  -4   8   9     1860.37     1961.41    112.78 o 
  -3   8   9      225.85      148.94     45.29 o 
  -2   8   9      156.92      137.05     31.24 o 
  -1   8   9     6515.13     7008.04    200.63 o 
   0   8   9      109.46      116.47     40.44 o 
   1   8   9      957.20     1022.82    119.25 o 
   2   8   9       48.11       23.70     55.74 o 
   3   8   9      829.19      769.54    118.94 o 
   4   8   9       87.88       28.62     61.60 o 
   5   8   9     1614.47     1698.27    130.36 o 
  -7   9   9       37.42       35.02     33.99 o 
  -6   9   9      524.88      553.59     75.77 o 
  -5   9   9     1325.27     1378.07     97.44 o 
  -4   9   9        4.64       -2.72     30.18 o 
  -3   9   9     3782.71     3935.62    166.66 o 
  -2   9   9     2848.39     2888.42    155.06 o 
  -1   9   9      235.42      296.88     45.66 o 
   0   9   9     1857.90     1893.19    123.49 o 
   1   9   9      153.00      142.07     49.79 o 
   2   9   9      777.50      912.45     93.80 o 
   3   9   9      544.33      611.18    109.11 o 
   4   9   9      700.52      693.19    115.20 o 
   5   9   9      853.33     1058.74    145.17 o 
  -7  10   9      104.49       11.37     36.85 o 
  -6  10   9      374.85      223.58     52.58 o 
  -5  10   9     1526.42     1474.63    101.63 o 
  -4  10   9     5194.18     5193.89    206.65 o 
  -3  10   9     1906.82     1994.91    118.53 o 
  -2  10   9     1538.25     1518.07     94.01 o 
  -1  10   9       65.24       52.05     43.14 o 
   0  10   9        3.27       -0.23     36.41 o 
   1  10   9     1724.69     1740.57    125.57 o 
   2  10   9      142.94      139.82     53.52 o 
   3  10   9     1266.09     1093.42    129.09 o 
   4  10   9      533.36      763.42    164.52 o 
  -6  11   9      122.62       31.53     49.47 o 
  -5  11   9     2755.10     2884.80    250.46 o 
  -4  11   9       16.45        4.39     27.16 o 
  -3  11   9     4440.24     4553.04    186.68 o 
  -2  11   9        1.69        2.92     34.95 o 
  -1  11   9     2045.49     2413.06    189.83 o 
   0  11   9       59.21       88.32     45.21 o 
   1  11   9       92.33      129.12     71.91 o 
   2  11   9     1922.58     2068.32    184.28 o 
   3  11   9      398.35      340.74    144.87 o 
   4  11   9        3.56      -32.50     82.42 o 
  -6  12   9     3179.75     3667.99    243.22 o 
  -5  12   9      185.84      208.82     57.30 o 
  -4  12   9     1425.55     1274.71    147.05 o 
  -3  12   9       15.76       34.77     37.18 o 
  -2  12   9     4315.01     5105.18    286.84 o 
  -1  12   9      908.18      913.43    121.77 o 
   0  12   9       56.85       67.32     42.84 o 
   1  12   9       92.93       97.31     48.02 o 
   2  12   9       38.14       21.83     42.32 o 
   3  12   9      144.57       53.40     59.37 o 
  -5  13   9     1477.71     1426.62    140.66 o 
  -4  13   9        1.27       40.70     38.85 o 
  -3  13   9     1682.91     1573.62    128.96 o 
  -2  13   9     1317.48     1574.33    128.18 o 
  -1  13   9     1636.60     1884.97    170.61 o 
   0  13   9      185.20      241.37     73.71 o 
   1  13   9      228.95      309.44     73.95 o 
   2  13   9       69.14       21.03     49.40 o 
  -4  14   9      520.81      175.53    217.27 o 
  -3  14   9      680.39      545.52    215.28 o 
  -2  14   9      422.52      388.07     88.81 o 
  -1  14   9      334.74      413.33     93.73 o 
   0  14   9      762.90      849.07    120.07 o 
   1  14   9      703.02      942.69    130.27 o 
  -1  15   9       15.18       -2.32     41.82 o 
  -8   0  10     1752.84     1884.52    221.17 o 
  -6   0  10    18658.22    19449.16   1040.91 o 
  -4   0  10     2310.51     2114.91    217.51 o 
  -2   0  10    10031.86    10025.30    619.74 o 
   0   0  10     1041.11     1126.24    120.06 o 
   2   0  10      295.50      371.62     85.44 o 
   4   0  10        0.28       -3.98     48.77 o 
   6   0  10     2146.11     2162.96    238.67 o 
  -8   1  10        0.51       -5.64     32.61 o 
  -7   1  10     4949.44     5110.43    276.94 o 
  -6   1  10      751.09      694.41     96.20 o 
  -5   1  10     1638.47     1644.71    138.98 o 
  -4   1  10      301.01      272.99     92.21 o 
  -3   1  10      151.66       70.00     50.80 o 
  -2   1  10     4751.23     4891.82    411.22 o 
  -1   1  10      436.98      442.84     70.34 o 
   0   1  10     1267.92     1303.17     91.32 o 
   1   1  10     1441.68     1400.13     91.67 o 
   2   1  10     4255.69     4675.27    173.61 o 
   3   1  10      174.06      164.65     43.71 o 
   4   1  10       22.03       -7.15     38.56 o 
   5   1  10     2542.89     2588.64    130.39 o 
   6   1  10      667.06      584.64    140.89 o 
  -8   2  10     2302.15     2643.96    264.28 o 
  -7   2  10     1172.10      955.32    107.68 o 
  -6   2  10     3470.74     3518.69    228.56 o 
  -5   2  10      277.10      166.85     57.72 o 
  -4   2  10      458.33      407.42     79.78 o 
  -3   2  10     3628.23     3505.66    212.01 o 
  -2   2  10      384.84      333.44     60.43 o 
  -1   2  10      425.66      471.27    110.11 o 
   0   2  10     1291.94     1353.65     93.42 o 
   1   2  10     2596.74     2426.34    118.76 o 
   2   2  10      584.39      628.12     71.43 o 
   3   2  10     2338.91     2197.68    162.18 o 
   4   2  10      341.61      294.49     50.48 o 
   5   2  10     1423.09     1211.03    107.15 o 
   6   2  10      345.84      399.03     93.27 o 
  -8   3  10      190.30       50.59     40.50 o 
  -7   3  10       48.37       57.35     76.61 o 
  -6   3  10     1499.01     1362.15    242.25 o 
  -5   3  10     1112.19      909.29    106.51 o 
  -4   3  10     1976.50     1667.67    137.59 o 
  -3   3  10     1000.77      921.55    177.25 o 
  -2   3  10     1634.76     1595.65     96.11 o 
  -1   3  10      846.25      889.82     77.84 o 
   0   3  10       92.63       72.03     40.73 o 
   1   3  10     2662.51     2657.80    124.27 o 
   2   3  10     9243.89     9340.43    275.52 o 
   3   3  10      357.74      336.30     55.30 o 
   4   3  10     2997.98     2848.81    132.44 o 
   5   3  10       78.00       43.35     49.21 o 
  -8   4  10      282.52      207.55    127.93 o 
  -7   4  10        2.38       41.27     39.91 o 
  -6   4  10      823.16      786.47     98.06 o 
  -5   4  10     7232.37     7185.97    340.26 o 
  -4   4  10      446.63      423.93    117.50 o 
  -3   4  10      662.50      694.91    126.36 o 
  -2   4  10       89.97       68.93     39.94 o 
  -1   4  10      366.20      358.17     56.88 o 
   0   4  10       51.39       63.34     32.13 o 
   1   4  10     3672.41     3624.34    149.27 o 
   2   4  10      126.68      122.27     44.07 o 
   3   4  10     4653.99     4674.78    203.38 o 
   4   4  10       62.77       26.58     44.79 o 
   5   4  10     2216.25     2278.08    177.82 o 
  -8   5  10      270.56      277.63     70.28 o 
  -7   5  10     1053.18     1048.46    117.26 o 
  -6   5  10      487.83      352.52     78.52 o 
  -5   5  10      496.02      504.17    111.30 o 
  -4   5  10     3552.47     3608.79    183.24 o 
  -3   5  10     1059.40     1035.75     92.98 o 
  -2   5  10       64.49       73.22     34.10 o 
  -1   5  10      428.33      423.71     56.62 o 
   0   5  10     5519.57     5706.55    200.74 o 
   1   5  10      236.86      279.40     63.96 o 
   2   5  10      710.75      668.48     75.67 o 
   3   5  10      159.59      139.24     54.61 o 
   4   5  10     7138.67     7626.52    283.49 o 
   5   5  10      907.72      921.65    131.58 o 
  -8   6  10     4072.15     4138.66    251.83 o 
  -7   6  10       98.83      104.53     48.78 o 
  -6   6  10      709.01      623.51    129.99 o 
  -5   6  10     2171.77     2087.90    137.17 o 
  -4   6  10     2146.48     2095.90    148.83 o 
  -3   6  10      128.88      110.78     30.71 o 
  -2   6  10      396.55      402.14     49.98 o 
  -1   6  10     2175.51     2164.07    111.99 o 
   0   6  10     2343.77     2326.88    119.53 o 
   1   6  10     1722.80     1553.19    114.27 o 
   2   6  10     1187.45     1191.75    131.97 o 
   3   6  10      707.19      766.83     96.70 o 
   4   6  10     1162.91     1320.69    148.05 o 
   5   6  10     1621.44     1631.80    131.77 o 
  -7   7  10     3548.06     3713.93    243.28 o 
  -6   7  10       13.41      -14.39     29.18 o 
  -5   7  10     1080.20     1010.93     84.66 o 
  -4   7  10       17.76      -25.25     28.49 o 
  -3   7  10      268.70      268.10     43.41 o 
  -2   7  10     1417.10     1311.78     76.17 o 
  -1   7  10       78.65       37.17     33.02 o 
   0   7  10       16.91        8.69     31.43 o 
   1   7  10     3676.25     3988.83    230.76 o 
   2   7  10      673.22      660.92    112.82 o 
   3   7  10      826.16      958.44    203.90 o 
   4   7  10      258.56      242.64     68.08 o 
   5   7  10      103.72        5.00     54.10 o 
  -7   8  10       62.36       67.09     43.25 o 
  -6   8  10     1904.66     1858.00    118.69 o 
  -5   8  10     1058.13      977.83     85.54 o 
  -4   8  10     1892.97     1887.70    114.12 o 
  -3   8  10      495.93      398.92     76.71 o 
  -2   8  10       45.53       20.02     24.66 o 
  -1   8  10       64.26       43.33     32.62 o 
   0   8  10     1894.39     1878.01    127.58 o 
   1   8  10       86.41       68.95     56.72 o 
   2   8  10      347.11      388.45     90.26 o 
   3   8  10       31.96       82.53     67.24 o 
   4   8  10      250.63      235.11    116.55 o 
  -7   9  10     2514.48     2502.17    159.23 o 
  -6   9  10      438.14      365.65     61.02 o 
  -5   9  10     1448.38     1446.96    102.95 o 
  -4   9  10      966.57     1174.15     89.63 o 
  -3   9  10      664.99      618.09     71.75 o 
  -2   9  10      578.23      570.98     65.33 o 
  -1   9  10     1112.39     1159.11    104.98 o 
   0   9  10      521.99      419.87     73.82 o 
   1   9  10       74.91       65.31     47.46 o 
   2   9  10       22.12       36.81     51.46 o 
   3   9  10        1.10      -26.81     45.74 o 
   4   9  10     2021.17     2287.03    194.46 o 
  -6  10  10     2693.89     2832.18    168.90 o 
  -5  10  10     1618.93     1680.10    111.53 o 
  -4  10  10       89.66      115.97     40.29 o 
  -3  10  10      257.07      355.00     56.80 o 
  -2  10  10     1259.39     1319.74    104.15 o 
  -1  10  10      238.40      185.67     57.23 o 
   0  10  10      131.20       90.14     48.65 o 
   1  10  10      273.70      347.45     69.24 o 
   2  10  10        0.06        0.20     52.41 o 
   3  10  10     2664.65     2419.29    269.06 o 
  -6  11  10      380.23      262.46     90.14 o 
  -5  11  10      535.96      591.49     82.88 o 
  -4  11  10      709.57      712.79     76.38 o 
  -3  11  10      117.21      182.68     42.40 o 
  -2  11  10      743.04      850.35    134.22 o 
  -1  11  10      966.22      949.64    134.72 o 
   0  11  10       52.31       43.96     45.97 o 
   1  11  10      473.50      641.54     90.83 o 
   2  11  10     2873.76     3068.47    291.65 o 
   3  11  10       51.69       42.18     45.81 o 
  -5  12  10      140.07      112.17     53.85 o 
  -4  12  10      290.31      304.92     55.10 o 
  -3  12  10     1677.18     1877.67    194.53 o 
  -2  12  10      203.80      329.98     87.60 o 
  -1  12  10      291.07      403.75     91.94 o 
   0  12  10      161.76      205.40     58.30 o 
   1  12  10     2194.33     2412.25    263.73 o 
   2  12  10        0.74       -6.76     64.28 o 
  -4  13  10      113.64       86.30     67.75 o 
  -3  13  10      150.21      224.14     73.37 o 
  -2  13  10     1573.16     1819.59    172.57 o 
  -1  13  10      353.46      422.58    167.23 o 
   0  13  10      191.37      161.11     66.37 o 
   1  13  10        3.68       -5.68     43.28 o 
  -7   0  11     1554.93     1716.97    210.35 o 
  -5   0  11      127.14      193.80     92.28 o 
  -3   0  11     1427.13     1422.30    204.46 o 
  -1   0  11    11968.43    12258.31    482.13 o 
   1   0  11     4511.10     4754.68    255.31 o 
   3   0  11     1031.57     1111.15    122.34 o 
   5   0  11        9.14      -45.65     45.65 o 
  -7   1  11        5.37      -13.46     53.14 o 
  -6   1  11       91.84      130.70     55.34 o 
  -5   1  11      436.34      341.15     78.08 o 
  -4   1  11      182.59       52.89     49.25 o 
  -3   1  11      872.60      725.29    116.48 o 
  -2   1  11    12864.89    12598.21    540.31 o 
  -1   1  11      607.49      519.93     85.67 o 
   0   1  11     1468.21     1468.95    102.47 o 
   1   1  11     1316.66     1310.00     95.90 o 
   2   1  11     6437.72     6648.53    224.74 o 
   3   1  11        1.69        5.27     34.01 o 
   4   1  11      252.62      201.85     51.51 o 
   5   1  11       54.97       55.31     41.06 o 
  -8   2  11      113.18       -2.45     28.96 o 
  -7   2  11       75.29       74.96     44.43 o 
  -6   2  11     1927.23     1846.13    154.70 o 
  -5   2  11      667.36      561.51    189.34 o 
  -4   2  11        8.26       23.30     42.52 o 
  -3   2  11      101.15       73.54     54.56 o 
  -2   2  11     5302.24     5536.49    369.78 o 
  -1   2  11     5735.07     5959.18    247.92 o 
   0   2  11     2201.89     2219.16    120.60 o 
   1   2  11     2784.09     2868.72    136.67 o 
   2   2  11     1474.15     1533.79    101.52 o 
   3   2  11      106.49      108.85     41.78 o 
   4   2  11       40.26      -19.39     31.53 o 
   5   2  11      241.18       50.59     59.40 o 
  -8   3  11       13.01      -29.14     29.14 o 
  -7   3  11       65.43       79.94     47.26 o 
  -6   3  11        5.50       62.35     53.14 o 
  -5   3  11     2541.71     2524.46    277.01 o 
  -4   3  11     1330.65     1314.54    129.77 o 
  -3   3  11     1441.63     1324.36    320.29 o 
  -2   3  11        6.24      -34.66     43.30 o 
  -1   3  11     2562.38     2695.82    158.86 o 
   0   3  11     2808.03     2875.47    204.65 o 
   1   3  11     1753.30     1944.00    114.08 o 
   2   3  11       11.90       38.35     39.64 o 
   3   3  11     1142.25     1153.92    112.28 o 
   4   3  11      688.50      706.61     94.73 o 
   5   3  11      604.48      548.60    107.26 o 
  -8   4  11     1744.86     1794.86    155.08 o 
  -7   4  11      199.00      127.67     54.72 o 
  -6   4  11       39.72        6.78     38.46 o 
  -5   4  11     1526.06     1454.65    136.94 o 
  -4   4  11     3694.75     3509.43    219.85 o 
  -3   4  11      522.58      481.90     93.51 o 
  -2   4  11      698.69      742.05     74.38 o 
  -1   4  11       75.52       65.76     39.23 o 
   0   4  11       18.14      -44.53     44.53 o 
   1   4  11       41.16       71.66     57.39 o 
   2   4  11     2321.62     2379.16    125.99 o 
   3   4  11       16.29        9.39     51.20 o 
   4   4  11     1704.49     1714.78    177.08 o 
  -7   5  11      162.36      103.08     61.26 o 
  -6   5  11        8.45       23.65     82.74 o 
  -5   5  11     1002.96      812.43    108.21 o 
  -4   5  11       25.31      -32.40     45.19 o 
  -3   5  11     3802.39     3521.40    184.73 o 
  -2   5  11      683.67      716.70     75.05 o 
  -1   5  11      103.91       80.53     40.71 o 
   0   5  11     2233.54     2208.52    141.59 o 
   1   5  11        2.09       17.57     42.96 o 
   2   5  11      158.62      189.60     64.43 o 
   3   5  11     2514.15     2920.54    166.74 o 
   4   5  11      102.17      165.53     62.76 o 
  -7   6  11        8.73      -18.40     37.39 o 
  -6   6  11       12.67      -18.46     37.55 o 
  -5   6  11       77.87       56.17     65.87 o 
  -4   6  11     2510.57     2250.01    146.98 o 
  -3   6  11      360.24      272.06     50.37 o 
  -2   6  11      146.58      111.28     43.11 o 
  -1   6  11     3707.37     3915.39    164.71 o 
   0   6  11        1.10       22.28     40.83 o 
   1   6  11     3402.26     3876.50    191.21 o 
   2   6  11      588.94      730.18    119.59 o 
   3   6  11        9.19      -44.35     44.35 o 
   4   6  11      174.12      161.57     67.12 o 
  -7   7  11      267.22      210.69     54.39 o 
  -6   7  11       73.40       64.46     70.35 o 
  -5   7  11      215.93      163.60     46.81 o 
  -4   7  11     1099.09     1118.38     88.94 o 
  -3   7  11       22.06       39.35     28.55 o 
  -2   7  11     1002.53      897.84     79.69 o 
  -1   7  11       39.07       60.75     36.33 o 
   0   7  11    12437.16    13920.49    447.83 o 
   1   7  11        4.00       -7.48     57.94 o 
   2   7  11       47.59        0.56     79.00 o 
   3   7  11       70.21       17.54     63.04 o 
   4   7  11      431.28      539.92    124.35 o 
  -6   8  11      915.91      861.58    134.67 o 
  -5   8  11      613.68      638.56     78.85 o 
  -4   8  11     1162.84     1076.38     88.57 o 
  -3   8  11      917.05      852.60     78.75 o 
  -2   8  11       67.93       48.83     34.36 o 
  -1   8  11     6657.47     7170.95    268.64 o 
   0   8  11        0.91       17.47     53.53 o 
   1   8  11     2185.44     2481.76    191.03 o 
   2   8  11      169.71      255.46     90.83 o 
   3   8  11      527.12      500.29    104.78 o 
  -6   9  11      245.39      136.89     90.29 o 
  -5   9  11       45.28       40.68     35.70 o 
  -4   9  11      463.95      528.12     75.10 o 
  -3   9  11     2753.36     2981.69    171.52 o 
  -2   9  11     3232.61     3233.14    176.29 o 
  -1   9  11      254.23      228.24     62.49 o 
   0   9  11     2023.12     2350.54    182.15 o 
   1   9  11        7.74       63.04     63.72 o 
   2   9  11     2103.37     2660.19    286.08 o 
   3   9  11     1377.39     1593.69    170.39 o 
  -5  10  11       87.39      115.57     39.96 o 
  -4  10  11     1311.71     1271.13     95.84 o 
  -3  10  11     1789.92     1872.84    133.19 o 
  -2  10  11      566.77      600.16    115.40 o 
  -1  10  11      931.94     1002.26    118.40 o 
   0  10  11        1.42       22.42     45.57 o 
   1  10  11      543.21      828.33    177.73 o 
   2  10  11     1237.78     1335.58    215.91 o 
  -4  11  11      307.39      280.73     51.60 o 
  -3  11  11      604.90      732.87    126.26 o 
  -2  11  11      454.36      414.33     94.04 o 
  -1  11  11      503.34      558.59    109.25 o 
   0  11  11       33.28       78.48     48.32 o 
   1  11  11     1556.48     1739.09    246.94 o 
  -3  12  11       53.53       94.18     62.48 o 
  -2  12  11     1258.33     1365.07    151.04 o 
  -1  12  11      287.02      251.13     77.64 o 
   0  12  11      126.34       41.52     65.24 o 
  -4   0  12      257.12      370.25    129.99 o 
  -2   0  12      459.61      376.30    137.47 o 
   0   0  12     1400.65     1520.66    147.45 o 
   2   0  12       25.60       -8.49     51.49 o 
   4   0  12      271.85       29.01     71.60 o 
  -6   1  12      203.72      151.94     60.89 o 
  -5   1  12     1869.32     2010.78    165.37 o 
  -4   1  12      350.58      329.30     83.53 o 
  -3   1  12     1383.65     1462.99    150.53 o 
  -2   1  12     2245.66     2108.12    188.90 o 
  -1   1  12      861.03      951.24    112.21 o 
   0   1  12      625.63      755.74     84.12 o 
   1   1  12     1013.39     1064.18     92.27 o 
   2   1  12      607.06      577.49     76.16 o 
   3   1  12      178.08       69.75     43.29 o 
   4   1  12        0.83       26.83     29.40 o 
  -7   2  12     1649.85     1447.28    203.34 o 
  -6   2  12      307.70      345.37     85.28 o 
  -5   2  12      904.18      776.45    117.67 o 
  -4   2  12       67.88       62.79     48.79 o 
  -3   2  12     6133.40     6431.24    342.42 o 
  -2   2  12      362.42      430.71    103.70 o 
  -1   2  12     1107.38     1041.73    111.00 o 
   0   2  12      439.29      447.68     70.13 o 
   1   2  12       29.98      -35.55     35.55 o 
   2   2  12      130.99      106.48     49.36 o 
   3   2  12     1362.42     1291.22    128.72 o 
   4   2  12      348.49       56.20    111.32 o 
  -7   3  12      445.62       85.01    158.24 o 
  -6   3  12     1924.12     1808.62    225.94 o 
  -5   3  12       67.28       57.66     49.42 o 
  -4   3  12     5848.53     6000.89    320.85 o 
  -3   3  12      427.49      523.98    104.99 o 
  -2   3  12     1739.81     1823.62    133.52 o 
  -1   3  12     1605.47     1394.85    117.93 o 
   0   3  12       69.75       27.20     44.97 o 
   1   3  12      497.31      531.78     73.97 o 
   2   3  12     1079.66      989.50     94.50 o 
   3   3  12     1206.93     1281.53     99.76 o 
   4   3  12      313.48       89.24     56.55 o 
  -7   4  12      543.23       86.97    164.44 o 
  -6   4  12     1029.66     1074.13    120.27 o 
  -5   4  12     6947.51     7200.03    488.71 o 
  -4   4  12      661.67      751.97    109.30 o 
  -3   4  12     4450.62     4545.38    271.83 o 
  -2   4  12       95.55       87.48     49.19 o 
  -1   4  12     1271.21     1358.16    117.58 o 
   0   4  12       86.92       52.05     48.23 o 
   1   4  12      766.31      727.16     95.14 o 
   2   4  12       78.34      118.76     67.27 o 
   3   4  12      457.17      496.07     85.33 o 
  -6   5  12      895.64      797.61    154.34 o 
  -5   5  12      266.81      454.27     91.37 o 
  -4   5  12     7831.37     7864.98    390.11 o 
  -3   5  12      426.54      562.47    105.39 o 
  -2   5  12      315.92      301.22     57.96 o 
  -1   5  12       66.06       93.87     49.20 o 
   0   5  12     2801.80     2819.11    167.25 o 
   1   5  12      477.51      583.85    137.50 o 
   2   5  12       10.31       24.46     59.43 o 
   3   5  12       10.89       42.10     56.63 o 
  -6   6  12      626.62      639.89    107.63 o 
  -5   6  12     2853.57     2842.41    204.45 o 
  -4   6  12      271.81      305.88     57.99 o 
  -3   6  12      622.14      680.29     94.11 o 
  -2   6  12     1981.07     2159.28    123.78 o 
  -1   6  12     2107.00     2034.75    184.60 o 
   0   6  12      144.44      251.47     65.63 o 
   1   6  12       25.12      -36.23     81.70 o 
   2   6  12        7.25        7.29     60.81 o 
   3   6  12      358.71      393.76    109.43 o 
  -6   7  12       48.72       14.00     35.68 o 
  -5   7  12      167.82      187.22     52.37 o 
  -4   7  12      367.68      349.95     60.00 o 
  -3   7  12        0.50       10.43     39.16 o 
  -2   7  12      458.86      494.02     70.36 o 
  -1   7  12     3479.94     4193.66    490.72 o 
   0   7  12      494.56      360.99     99.63 o 
   1   7  12       66.11      -14.18     70.55 o 
   2   7  12      212.80       90.47     79.07 o 
  -5   8  12      684.29      767.21     84.83 o 
  -4   8  12      463.34      496.76     85.48 o 
  -3   8  12        1.31        0.14     37.66 o 
  -2   8  12     1398.11     1566.52    121.95 o 
  -1   8  12       56.14      100.46     94.99 o 
   0   8  12      355.70      520.36    143.28 o 
   1   8  12        2.31       61.80     62.32 o 
   2   8  12      314.53      454.66    110.59 o 
  -5   9  12      369.91      418.34     91.37 o 
  -4   9  12     1511.41     1787.93    176.15 o 
  -3   9  12      314.67      350.92     71.52 o 
  -2   9  12       37.96       35.17     55.74 o 
  -1   9  12       85.20      124.84     61.29 o 
   0   9  12       97.29       71.29     58.21 o 
   1   9  12      696.40      923.80    196.34 o 
  -4  10  12       62.95       91.93     46.22 o 
  -3  10  12     1111.87     1323.63    153.97 o 
  -2  10  12       70.30       47.06     60.35 o 
   0  10  12      307.46       76.61    200.48 o 
  -5   0  13       16.46      -37.87     58.23 o 
  -3   0  13     3139.37     2664.32    307.40 o 
  -1   0  13      221.03       17.34     92.44 o 
   1   0  13     1274.74     1693.85    163.62 o 
   3   0  13      227.50      140.65     98.81 o 
  -6   1  13     2730.88     2848.73    299.77 o 
  -5   1  13       27.09       58.09     49.68 o 
  -4   1  13      179.27       62.46     65.98 o 
  -3   1  13      636.72      615.06    119.84 o 
  -2   1  13     2824.38     2577.54    217.19 o 
  -1   1  13      296.52      289.92     74.01 o 
   0   1  13      794.03      806.86     91.06 o 
   1   1  13     1313.48     1435.53    108.51 o 
   2   1  13     1293.35     1436.37    231.07 o 
   3   1  13       27.81      -39.21     39.21 o 
  -6   2  13       36.35       35.77     35.93 o 
  -5   2  13      495.06      304.67    132.46 o 
  -4   2  13      954.14      960.40    136.50 o 
  -3   2  13      224.35      189.29     79.73 o 
  -2   2  13      134.93       84.27     68.89 o 
  -1   2  13      823.68      766.71    103.93 o 
   0   2  13      468.41      456.25     91.66 o 
   1   2  13     1056.30     1081.79     96.66 o 
   2   2  13     1862.00     1931.41    143.57 o 
  -6   3  13      223.96       91.39    115.44 o 
  -5   3  13      359.28      152.73    247.90 o 
  -4   3  13      818.25      843.79    223.31 o 
  -3   3  13      317.89      424.32    108.20 o 
  -2   3  13      137.47      174.61     77.87 o 
  -1   3  13       11.92       44.41     57.07 o 
   0   3  13     1869.66     1942.08    146.66 o 
   1   3  13     2076.63     2200.24    151.73 o 
   2   3  13      212.81      121.83     49.21 o 
  -6   4  13      505.14      586.80    146.70 o 
  -5   4  13      378.51      116.39    166.27 o 
  -4   4  13      249.14      274.16     75.15 o 
  -3   4  13        2.47       -1.78     52.82 o 
  -2   4  13       33.71       33.97     56.53 o 
  -1   4  13        4.17       10.81     57.47 o 
   0   4  13     1039.23     1144.79    119.08 o 
   1   4  13       44.56       49.96     52.73 o 
   2   4  13     2007.74     2001.31    185.82 o 
  -5   5  13      837.89     1106.30    175.34 o 
  -4   5  13        3.74       23.31     43.99 o 
  -3   5  13       93.74       47.13    147.74 o 
  -2   5  13       40.29       17.31     77.49 o 
  -1   5  13     1301.49     1261.03    125.42 o 
   0   5  13      920.27      800.64    104.11 o 
   1   5  13      155.47      156.55     86.40 o 
   2   5  13      167.76       82.88     78.64 o 
  -5   6  13     1365.64     1390.95    192.21 o 
  -4   6  13        1.68      -25.82     42.36 o 
  -3   6  13       31.41       22.42     47.93 o 
  -2   6  13      518.04      568.01    133.85 o 
  -1   6  13      853.31     1041.42    131.34 o 
   0   6  13      649.65      655.38    123.63 o 
   1   6  13     1027.47     1347.84    157.83 o 
  -4   7  13     1463.31     1204.02    354.74 o 
  -3   7  13      110.36       51.81     45.76 o 
  -2   7  13       19.73      -24.31     40.12 o 
  -1   7  13       40.89      -16.05     54.97 o 
   0   7  13     2993.57     3540.23    318.54 o 
   1   7  13      170.05       56.48     99.29 o 
  -3   8  13      381.92      431.08     98.95 o 
  -2   8  13       26.18       47.84     43.50 o 
  -1   8  13     1568.79     2057.47    249.01 o 
   0   8  13       71.02      -35.96     48.21 o 
  -4   0  14      992.38      958.17    210.35 o 
  -2   0  14     3013.10     3174.75    351.00 o 
   0   0  14     2406.32     3097.36    226.45 o 
  -5   1  14       99.97      210.32     93.56 o 
  -4   1  14       37.73      -40.04     52.14 o 
  -3   1  14     2029.73     2240.10    204.48 o 
  -2   1  14     1095.15      893.97    164.04 o 
  -1   1  14     1830.81     2000.88    209.15 o 
   0   1  14      470.51      571.79     95.04 o 
   1   1  14     2430.71     2941.28    183.59 o 
  -4   2  14       68.17       -1.98     55.20 o 
  -3   2  14     2210.77     2260.12    284.73 o 
  -2   2  14     1262.39     1218.30    187.67 o 
  -1   2  14       62.96      178.54     66.83 o 
   0   2  14     1364.44     1833.74    166.74 o 
   1   2  14      209.15      203.22    102.23 o 
  -4   3  14     1324.13     1018.63    183.46 o 
  -3   3  14       32.16      125.29     72.95 o 
  -2   3  14     2242.75     2400.10    267.94 o 
  -1   3  14     1193.81     1159.58    119.54 o 
   0   3  14      346.08      308.15     79.27 o 
  -4   4  14       84.27       -2.63     47.49 o 
  -3   4  14     1281.22     1329.39    259.99 o 
  -2   4  14       91.33       82.05     66.30 o 
  -1   4  14      710.99      770.76    109.14 o 
   0   4  14      331.23      383.33    117.42 o 
  -3   5  14      397.77      119.35    202.87 o 
  -2   5  14       47.82      199.63     69.28 o 
  -1   5  14      232.93      339.29     85.08 o 
                                                 
